# Supplementary material for: 3-Ethyl­sulfinyl-2-(4-fluoro­phen­yl)-5-iodo-7-methyl-1-benzofuran
Source: Acta Crystallogr Sect E Struct Rep Online. 2010 Feb 13;66(Pt 3):o629. doi: 10.1107/S1600536810005581 (PMC2983596; doi:10.1107/S1600536810005581)
Supplement: Supplementary file 2 [file e-66-0o629-Isup2.hkl]

# 
# h,k,l, Fc-squared, Fo-squared, sigma(Fo-squared) and status flag 
# 
data_I
_shelx_title ' 1005 IN P-1' 
_shelx_refln_list_code          4 
_shelx_F_calc_maximum      220.36 
_exptl_crystal_F_000       420.00 
_reflns_d_resolution_high  0.7828 
 
loop_ 
 _symmetry_equiv_pos_as_xyz 
 'x, y, z' 
 '-x, -y, -z' 
 
_cell_length_a     7.4681 
_cell_length_b    10.3023 
_cell_length_c    10.9761 
_cell_angle_alpha  76.289 
_cell_angle_beta   89.138 
_cell_angle_gamma  74.802 
 
_shelx_F_squared_multiplier     1.000 
 
loop_ 
 _refln_index_h 
 _refln_index_k 
 _refln_index_l 
 _refln_F_squared_calc 
 _refln_F_squared_meas 
 _refln_F_squared_sigma 
 _refln_observed_status 
   1   0   0     6453.97     5920.93    397.99 o 
   2   0   0     8757.77     8234.59    498.33 o 
   3   0   0      884.50      858.42     48.35 o 
   4   0   0     3190.69     3186.92    199.66 o 
   5   0   0       56.38       72.02      4.46 o 
   6   0   0       20.72       20.71      1.72 o 
   7   0   0       11.73       14.45      2.04 o 
   8   0   0       46.83       50.30      5.12 o 
   9   0   0      225.48      244.99     11.41 o 
  -8   1   0      241.37      248.25     11.00 o 
  -7   1   0      235.76      240.33     10.07 o 
  -6   1   0      460.46      441.22     21.52 o 
  -5   1   0     2384.07     2218.24    106.18 o 
  -4   1   0     4018.81     3769.59    237.36 o 
  -3   1   0      877.79      797.78     39.91 o 
  -2   1   0     4663.21     4518.20    193.65 o 
  -1   1   0     2253.63     2215.45     43.54 o 
   1   1   0     1549.13     1528.43     57.73 o 
   2   1   0     2440.16     2573.13    125.74 o 
   3   1   0      403.09      393.90     25.22 o 
   4   1   0     3189.96     3166.98    194.00 o 
   5   1   0     2350.51     2362.96    157.92 o 
   6   1   0      617.05      592.98     42.65 o 
   7   1   0      425.96      412.26     19.39 o 
   8   1   0      596.31      557.61     57.32 o 
   9   1   0      237.88      265.54     11.70 o 
  -8   2   0      143.01      133.26      8.38 o 
  -7   2   0        1.05       -2.56      2.39 o 
  -6   2   0       33.29       33.55      2.82 o 
  -5   2   0       61.82       71.79      5.51 o 
  -4   2   0     2805.67     2851.30    180.01 o 
  -3   2   0     1124.90     1076.12     54.75 o 
  -2   2   0     5647.08     5557.90    165.96 o 
  -1   2   0     4506.41     4628.42    134.45 o 
   0   2   0    22005.61    18117.89    967.75 o 
   1   2   0     3859.83     3842.03    167.33 o 
   2   2   0    26690.47    24317.10   1451.42 o 
   3   2   0      380.11      365.62     11.23 o 
   4   2   0     1731.05     1728.99     56.68 o 
   5   2   0      180.05      176.65     16.45 o 
   6   2   0       11.61       10.90      2.27 o 
   7   2   0       13.10       13.75      1.98 o 
   8   2   0       36.52       33.17      5.15 o 
   9   2   0      328.00      373.65     13.45 o 
  -8   3   0      362.75      387.62     14.55 o 
  -7   3   0      355.51      342.68     12.81 o 
  -6   3   0      268.53      291.59     26.34 o 
  -5   3   0     1581.83     1625.10    143.07 o 
  -4   3   0     1880.73     1734.26     98.14 o 
  -3   3   0     2769.14     2822.61    107.29 o 
  -2   3   0     3688.33     3709.54     13.20 o 
  -1   3   0     3334.08     3345.12    189.17 o 
   0   3   0      372.78      398.34     17.41 o 
   1   3   0     2192.34     2234.10    114.02 o 
   2   3   0     5184.60     5293.24    260.61 o 
   3   3   0      800.97      824.04     36.06 o 
   4   3   0     1833.84     1718.77    101.65 o 
   5   3   0     3703.52     3708.16    126.67 o 
   6   3   0      656.26      632.72     23.66 o 
   7   3   0      654.98      614.69     70.50 o 
   8   3   0      551.36      572.99     57.03 o 
   9   3   0      226.39      233.38     24.54 o 
  -7   4   0        5.77        7.63      3.03 o 
  -6   4   0      208.56      219.58     19.33 o 
  -5   4   0       73.74       65.90      4.72 o 
  -4   4   0      855.38      881.45     55.08 o 
  -3   4   0     1631.48     1614.52     46.74 o 
  -2   4   0     3807.72     4030.15    100.49 o 
  -1   4   0     1409.89     1288.43     75.70 o 
   0   4   0    15633.67    14581.66    842.14 o 
   1   4   0     3682.51     3623.23    111.39 o 
   2   4   0     3081.00     3149.45    199.38 o 
   3   4   0     1605.75     1573.58     95.31 o 
   4   4   0     3237.73     3300.61    167.60 o 
   5   4   0      181.95      186.34     11.37 o 
   6   4   0        0.95        1.25      2.92 o 
   7   4   0       22.00       18.72      2.59 o 
   8   4   0       41.30       41.93      3.67 o 
   9   4   0      279.99      269.38     11.12 o 
  -7   5   0       16.44       18.05      3.96 o 
  -6   5   0      535.68      561.86     50.39 o 
  -5   5   0     1697.19     1726.71    104.62 o 
  -4   5   0     1355.30     1392.56     67.16 o 
  -3   5   0      322.04      323.16     11.79 o 
  -2   5   0      616.08      573.21      8.29 o 
  -1   5   0     3949.63     4303.84    173.48 o 
   0   5   0        0.61        5.68      2.31 o 
   1   5   0     1526.31     1599.96     63.29 o 
   2   5   0      964.40      968.97     55.66 o 
   3   5   0      456.36      462.41     32.98 o 
   4   5   0     3813.66     3979.14    196.32 o 
   5   5   0     1961.51     1971.75    136.74 o 
   6   5   0      852.77      869.07     82.38 o 
   7   5   0      967.27      887.61     18.86 o 
   8   5   0      562.15      534.92     15.60 o 
   9   5   0      180.02      147.59      8.50 o 
  -6   6   0       58.41       59.13      3.97 o 
  -5   6   0        5.07        4.91      2.15 o 
  -4   6   0      331.50      341.30     23.58 o 
  -3   6   0      200.10      174.65      5.35 o 
  -2   6   0     1044.01     1014.09     11.87 o 
  -1   6   0     2820.43     2959.88    157.81 o 
   0   6   0    10417.00    10470.30    573.87 o 
   1   6   0      897.84      845.52     25.63 o 
   2   6   0     3460.45     3291.60    180.86 o 
   3   6   0     1821.40     1913.83    142.90 o 
   4   6   0     1381.99     1400.87    106.06 o 
   5   6   0       68.81       68.81      4.51 o 
   6   6   0       45.80       37.26      4.19 o 
   7   6   0       17.85       24.68      4.02 o 
   8   6   0        9.89       13.27      3.26 o 
   9   6   0      119.63      129.77      8.15 o 
  -6   7   0      218.54      218.98     18.92 o 
  -5   7   0      379.25      436.24     35.37 o 
  -4   7   0     1518.77     1465.41     81.42 o 
  -3   7   0      444.70      433.50      8.87 o 
  -2   7   0     1251.33     1188.00     13.78 o 
  -1   7   0      918.96      854.21     10.96 o 
   0   7   0        6.28       11.50      2.71 o 
   1   7   0      375.55      339.58     17.75 o 
   2   7   0      804.69      766.66     34.67 o 
   3   7   0     1235.17     1275.66     72.31 o 
   4   7   0     2278.87     2088.42     40.84 o 
   5   7   0     1570.59     1432.98     40.61 o 
   6   7   0      571.44      529.33     14.50 o 
   7   7   0      679.34      638.31     16.94 o 
   8   7   0     1041.73      990.89     22.47 o 
   9   7   0      411.53      382.67     14.55 o 
  -5   8   0       11.25       11.43      2.48 o 
  -4   8   0      263.31      272.96      7.94 o 
  -3   8   0      380.61      366.00      8.62 o 
  -2   8   0      185.83      198.47      9.69 o 
  -1   8   0     1108.69     1068.68     18.72 o 
   0   8   0     2895.93     2859.94     94.02 o 
   1   8   0      743.10      796.62     30.99 o 
   2   8   0      796.16      795.32     31.79 o 
   3   8   0      813.12      738.75     25.91 o 
   4   8   0     1654.30     1585.88     87.42 o 
   5   8   0       30.10       28.62      2.57 o 
   6   8   0        2.40        2.45      2.21 o 
   7   8   0        3.92        2.15      2.62 o 
   8   8   0       41.55       44.36      4.95 o 
  -4   9   0      562.63      545.75     43.72 o 
  -3   9   0      136.28      142.47      9.84 o 
  -2   9   0      867.97      774.49     54.29 o 
  -1   9   0      530.68      535.47     15.28 o 
   0   9   0       18.53       25.94      2.47 o 
   1   9   0      422.82      409.81      7.85 o 
   2   9   0      329.49      354.16     34.12 o 
   3   9   0     1219.48     1216.12     75.07 o 
   4   9   0     3041.40     2944.68    150.32 o 
   5   9   0     2070.21     2027.66    105.58 o 
   6   9   0      243.78      245.63     10.65 o 
   7   9   0      384.78      384.07     13.91 o 
   8   9   0      418.88      424.88     15.43 o 
  -3  10   0       64.24       68.12      5.15 o 
  -2  10   0       76.71       68.73      3.89 o 
  -1  10   0      737.54      719.48     12.19 o 
   0  10   0     1514.87     1558.52     26.26 o 
   1  10   0     1000.76      903.56     19.50 o 
   2  10   0      436.10      385.53     12.52 o 
   3  10   0      628.36      634.69     44.62 o 
   4  10   0      390.92      412.26     48.23 o 
   5  10   0       90.55      102.72      7.02 o 
   6  10   0      179.11      174.07      9.20 o 
   7  10   0      165.97      166.51      9.55 o 
  -2  11   0      146.05      144.85      8.97 o 
  -1  11   0      205.38      210.64     10.60 o 
   0  11   0        5.22       17.99      3.90 o 
   1  11   0      326.54      343.84     12.87 o 
   2  11   0       80.33       71.26      5.88 o 
   3  11   0      125.69      101.18      6.64 o 
   4  11   0      885.49      918.20    106.98 o 
   5  11   0     1280.39     1356.43     83.78 o 
   6  11   0      435.23      496.72     16.07 o 
   0  12   0     1180.46     1198.44     26.02 o 
   1  12   0      535.41      546.85     17.17 o 
   2  12   0      480.55      501.91     16.07 o 
   3  12   0      950.36      978.78     22.24 o 
   4  12   0      367.42      339.01     12.75 o 
   5  12   0        3.69        5.77      2.34 o 
  -4 -12   1      440.85      447.06     14.61 o 
  -3 -12   1      287.18      293.25     12.05 o 
  -2 -12   1      704.41      691.41     18.98 o 
  -1 -12   1      576.76      584.52     17.87 o 
   0 -12   1       83.46       73.47      6.46 o 
  -6 -11   1     1033.24     1098.24     23.99 o 
  -5 -11   1      287.70      315.84     12.17 o 
  -4 -11   1       77.71       79.59      5.71 o 
  -3 -11   1      145.23      143.98      7.92 o 
  -2 -11   1       33.43       51.17      5.07 o 
  -1 -11   1      107.64      105.32      7.22 o 
   0 -11   1      640.44      646.29     18.22 o 
   1 -11   1      144.11      142.23      8.85 o 
   2 -11   1      338.42      370.55      9.80 o 
  -7 -10   1       10.87        7.68      3.43 o 
  -6 -10   1        0.81       -3.32      2.27 o 
  -5 -10   1      408.35      429.71     13.68 o 
  -4 -10   1      248.06      234.26      6.69 o 
  -3 -10   1      499.43      475.42     13.62 o 
  -2 -10   1     1047.81      987.86     20.09 o 
  -1 -10   1     1411.61     1377.05     24.34 o 
   0 -10   1      335.63      318.76      7.95 o 
   1 -10   1       34.94       32.37      2.94 o 
   2 -10   1      306.12      299.69      8.42 o 
   3 -10   1       46.25       52.78      3.75 o 
  -8  -9   1      215.49      221.52     11.18 o 
  -7  -9   1      769.05      786.60     20.14 o 
  -6  -9   1     2178.36     2119.99     31.21 o 
  -5  -9   1      561.80      525.29     27.60 o 
  -4  -9   1      227.73      231.65      6.37 o 
  -3  -9   1       38.60       35.84      2.70 o 
  -2  -9   1        7.33        5.20      1.44 o 
  -1  -9   1      670.39      699.91     14.26 o 
   0  -9   1     1434.40     1346.63     35.83 o 
   1  -9   1      185.01      192.15      9.37 o 
   2  -9   1      578.89      566.96     12.98 o 
   3  -9   1      929.52      916.30     62.47 o 
   4  -9   1      574.42      615.84     32.34 o 
  -8  -8   1       14.73       14.55      3.84 o 
  -7  -8   1        1.43        1.40      2.62 o 
  -6  -8   1      148.74      143.68      7.98 o 
  -5  -8   1      650.40      619.96     22.15 o 
  -4  -8   1      791.05      751.50     41.80 o 
  -3  -8   1     1237.29     1312.84     70.95 o 
  -2  -8   1     1928.21     1911.22     74.17 o 
  -1  -8   1     3047.98     2931.20    131.52 o 
   0  -8   1      512.49      514.30     17.99 o 
   1  -8   1      695.50      656.07     10.65 o 
   2  -8   1      577.08      565.00     14.44 o 
   3  -8   1       17.06       22.48      3.14 o 
   4  -8   1       92.08      101.74      5.02 o 
   5  -8   1       28.84       31.79      5.30 o 
  -8  -7   1      336.32      329.40     13.16 o 
  -7  -7   1      248.13      253.02     11.00 o 
  -6  -7   1     1708.61     1575.87     25.21 o 
  -5  -7   1     1163.14     1140.48     89.11 o 
  -4  -7   1      324.21      347.90     23.47 o 
  -3  -7   1       30.00       26.12      2.69 o 
  -2  -7   1      325.24      346.10     20.35 o 
  -1  -7   1      346.28      379.24     21.17 o 
   0  -7   1     1755.48     1743.92     34.61 o 
   1  -7   1      512.32      530.78     12.84 o 
   2  -7   1     1411.67     1368.49     15.22 o 
   3  -7   1      640.63      634.03     11.01 o 
   4  -7   1     1219.25     1212.47     54.17 o 
   5  -7   1      300.89      325.83     31.26 o 
   6  -7   1      526.84      569.30     32.81 o 
  -9  -6   1       37.05       29.40      4.54 o 
  -8  -6   1        0.51       -1.05      2.91 o 
  -7  -6   1       82.72       70.33      5.88 o 
  -6  -6   1      135.86      133.95     18.60 o 
  -5  -6   1     2113.81     2088.99    147.77 o 
  -4  -6   1     1879.40     1884.88    116.33 o 
  -3  -6   1      911.77      862.28     66.15 o 
  -2  -6   1     7487.13     7531.40    529.54 o 
  -1  -6   1     6581.10     6667.90    244.10 o 
   0  -6   1      882.62      920.14     54.34 o 
   1  -6   1      211.90      214.24     10.65 o 
   2  -6   1      578.05      590.49      9.93 o 
   3  -6   1      421.53      403.57      8.27 o 
   4  -6   1      116.29      110.75      8.59 o 
   5  -6   1      265.40      253.27     10.74 o 
   6  -6   1       48.66       52.90      3.81 o 
  -9  -5   1      275.72      270.08     11.70 o 
  -8  -5   1      283.85      271.18     11.29 o 
  -7  -5   1      438.00      476.16     38.08 o 
  -6  -5   1     3947.28     3986.92    376.30 o 
  -5  -5   1      372.58      333.12     22.24 o 
  -4  -5   1      787.35      809.31     53.22 o 
  -3  -5   1      648.37      621.93     54.93 o 
  -2  -5   1       70.71       68.75      5.65 o 
  -1  -5   1     2824.63     3013.59    131.20 o 
   0  -5   1     1257.46     1127.31     57.76 o 
   1  -5   1      142.99      145.28      6.18 o 
   2  -5   1     1880.76     1778.51     47.07 o 
   3  -5   1     2718.21     2649.34     85.61 o 
   4  -5   1     2552.23     2499.41     89.72 o 
   5  -5   1       38.52       40.02      3.11 o 
   6  -5   1      928.93      999.36     52.80 o 
   7  -5   1      536.75      558.15     17.64 o 
  -9  -4   1        0.16       -3.41      4.42 o 
  -8  -4   1       30.89       35.56      3.13 o 
  -7  -4   1       65.08       63.76      8.79 o 
  -6  -4   1      981.11      980.18    111.17 o 
  -5  -4   1     1363.21     1309.23     52.19 o 
  -4  -4   1     1577.81     1481.20     85.89 o 
  -3  -4   1     2981.29     3062.29    213.14 o 
  -2  -4   1     9332.92     8916.62    697.40 o 
  -1  -4   1     4992.53     4900.99    279.59 o 
   0  -4   1     7094.06     7237.48    272.71 o 
   1  -4   1     2182.30     2360.15     74.71 o 
   2  -4   1     2444.95     2276.57     24.76 o 
   3  -4   1       92.92      101.99      9.37 o 
   4  -4   1      113.03      119.03      7.74 o 
   5  -4   1        1.63        2.75      1.45 o 
   6  -4   1        6.85        7.86      4.10 o 
   7  -4   1      535.29      540.39     16.77 o 
  -9  -3   1      181.59      178.12     25.47 o 
  -8  -3   1      346.64      344.68     47.62 o 
  -7  -3   1      476.81      478.32     51.12 o 
  -6  -3   1     1456.29     1363.97    110.44 o 
  -5  -3   1      620.49      591.17     28.18 o 
  -4  -3   1     4748.45     4948.06    238.47 o 
  -3  -3   1       23.45       20.62      2.42 o 
  -2  -3   1      780.24      788.92     55.57 o 
  -1  -3   1     3973.23     3882.84    248.78 o 
   0  -3   1     4204.06     4044.47    154.56 o 
   1  -3   1     2116.57     2252.29     95.23 o 
   2  -3   1      851.15      684.35     46.71 o 
   3  -3   1     2119.61     1884.16    153.49 o 
   4  -3   1     1639.91     1594.56     63.52 o 
   5  -3   1      416.19      430.01     21.45 o 
   6  -3   1     1122.70     1111.81     74.43 o 
   7  -3   1      306.41      326.67     12.63 o 
   8  -3   1      117.05      133.38      8.67 o 
  -9  -2   1        6.56        6.95      3.46 o 
  -8  -2   1       14.75       18.97      6.17 o 
  -7  -2   1       45.12       47.27      3.06 o 
  -6  -2   1       89.60       85.53      5.27 o 
  -5  -2   1     3200.73     3240.86     91.41 o 
  -4  -2   1    12040.53    12047.11    354.73 o 
  -3  -2   1     4681.22     4603.45    205.15 o 
  -2  -2   1    10703.65     9886.14    641.91 o 
  -1  -2   1    16952.24    14420.91   1242.92 o 
   0  -2   1     4751.63     4499.57    121.32 o 
   1  -2   1     2708.27     2688.24     37.09 o 
   2  -2   1     5540.96     5290.83    333.55 o 
   3  -2   1      586.56      540.99     46.98 o 
   4  -2   1       40.95       49.51      4.64 o 
   5  -2   1       59.73       71.66      9.58 o 
   6  -2   1       83.52       87.45      4.01 o 
   7  -2   1      480.03      513.72     15.20 o 
   8  -2   1      472.93      532.01     16.71 o 
  -9  -1   1      178.45      188.05      9.96 o 
  -8  -1   1      173.10      176.33     12.52 o 
  -7  -1   1      610.53      581.31     39.04 o 
  -6  -1   1     2868.40     2693.54    305.94 o 
  -5  -1   1      511.08      478.74     27.32 o 
  -4  -1   1       12.86        5.85      1.05 o 
  -3  -1   1     2617.50     2691.08    157.87 o 
  -2  -1   1    15643.09    14601.93    831.23 o 
  -1  -1   1      766.31      723.69     52.74 o 
   0  -1   1      756.23      769.20     46.98 o 
   1  -1   1      223.94      245.73      9.69 o 
   2  -1   1     2034.35     1916.23    114.80 o 
   3  -1   1     3355.95     3135.96    240.44 o 
   4  -1   1     2510.77     2311.19    141.45 o 
   5  -1   1      692.46      677.02     45.11 o 
   6  -1   1     1193.74     1250.66     79.93 o 
   7  -1   1      727.45      777.28     17.99 o 
   8  -1   1      157.11      157.31      8.91 o 
  -9   0   1        0.40        6.11      3.61 o 
  -8   0   1        0.75        4.25      2.91 o 
  -7   0   1       52.56       58.10      3.99 o 
  -6   0   1      512.06      502.03     45.06 o 
  -5   0   1     1450.49     1517.56     99.19 o 
  -4   0   1     2024.34     2042.76    113.13 o 
  -3   0   1     6856.12     7027.37    345.16 o 
  -2   0   1    48557.91    42509.34   2152.77 o 
  -1   0   1     9102.79     8425.57     47.04 o 
   1   0   1      578.00      569.31     16.11 o 
   2   0   1     2284.08     2201.92    107.52 o 
   3   0   1      389.72      382.67     22.67 o 
   4   0   1      194.26      188.76     10.45 o 
   5   0   1       54.68       51.76      3.63 o 
   6   0   1       16.22       18.18      1.53 o 
   7   0   1      340.65      324.80     11.29 o 
   8   0   1      686.42      756.96     18.69 o 
   9   0   1      265.35      290.80     12.46 o 
  -8   1   1      185.48      195.79      9.90 o 
  -7   1   1      974.90     1016.97     20.61 o 
  -6   1   1     2945.83     2701.28    154.83 o 
  -5   1   1     1169.44     1144.15     72.31 o 
  -4   1   1     2408.96     2560.78    170.64 o 
  -3   1   1      833.47      880.28     40.29 o 
  -2   1   1        6.11        9.27      1.07 o 
  -1   1   1       23.52       31.88      1.54 o 
   1   1   1      294.78      307.39      8.15 o 
   2   1   1     4088.18     3986.28    222.51 o 
   3   1   1     4894.61     4799.06    264.34 o 
   4   1   1     3749.05     3705.73    222.28 o 
   5   1   1      591.58      583.17     33.00 o 
   6   1   1     2278.52     2230.92    140.54 o 
   7   1   1     1045.74      998.01     75.25 o 
   8   1   1      120.87      128.96      7.63 o 
   9   1   1        1.41        0.93      3.14 o 
  -8   2   1       13.04       21.48      4.19 o 
  -7   2   1        1.26       -0.76      2.39 o 
  -6   2   1      324.12      311.31     34.38 o 
  -5   2   1      661.49      599.20     35.66 o 
  -4   2   1     1774.12     1777.10     90.88 o 
  -3   2   1     1286.68     1276.34     68.44 o 
  -2   2   1     9240.80     8594.50     98.22 o 
  -1   2   1     8108.19     7615.01    464.52 o 
   0   2   1    13934.07    12952.84    519.48 o 
   1   2   1       77.63      106.15     16.42 o 
   2   2   1     5914.52     5777.07    107.67 o 
   3   2   1      264.71      244.56      8.27 o 
   4   2   1        3.00        6.06      0.86 o 
   5   2   1        1.01        4.90      1.06 o 
   6   2   1        1.39        3.24      1.96 o 
   7   2   1      623.89      600.25     73.91 o 
   8   2   1      640.82      651.71     75.13 o 
   9   2   1      234.69      261.64     11.18 o 
  -8   3   1       52.19       56.82      6.05 o 
  -7   3   1      414.89      453.00     14.67 o 
  -6   3   1     1565.87     1605.85     25.38 o 
  -5   3   1     1475.94     1451.14     81.81 o 
  -4   3   1     1486.87     1480.25     75.51 o 
  -3   3   1      685.70      635.55     17.35 o 
  -2   3   1     1253.76     1289.82      9.99 o 
  -1   3   1     3097.69     3112.52    194.99 o 
   0   3   1     2808.02     2809.47    136.78 o 
   1   3   1      673.92      699.70     19.85 o 
   2   3   1     2640.77     2620.11    107.27 o 
   3   3   1     6382.66     6266.37    135.09 o 
   4   3   1     2759.09     2693.96     57.81 o 
   5   3   1      648.74      639.48     16.11 o 
   6   3   1     1897.37     1897.43     71.37 o 
   7   3   1      835.78      859.11     89.42 o 
   8   3   1      114.15      104.38      7.98 o 
   9   3   1        4.10        3.78      2.56 o 
  -7   4   1       41.76       35.22      5.07 o 
  -6   4   1       40.14       36.15      4.25 o 
  -5   4   1     1385.99     1429.78    106.92 o 
  -4   4   1     1041.91     1037.14     45.54 o 
  -3   4   1     1012.27      890.69      8.34 o 
  -2   4   1     7251.49     7240.78    313.08 o 
  -1   4   1     7178.63     7349.39    331.49 o 
   0   4   1     2604.16     2463.49    136.80 o 
   1   4   1     2004.48     1856.58     42.15 o 
   2   4   1     3047.80     3248.03    139.61 o 
   3   4   1      136.43      142.87      8.34 o 
   4   4   1       92.12      121.93     13.89 o 
   5   4   1       54.88       60.65      4.77 o 
   6   4   1        0.95       -1.48      0.99 o 
   7   4   1      710.56      731.64     82.73 o 
   8   4   1      528.61      493.58     14.32 o 
   9   4   1      316.47      298.66     11.59 o 
  -7   5   1      585.02      626.90     18.40 o 
  -6   5   1      727.93      732.51     18.51 o 
  -5   5   1      481.39      469.06     34.79 o 
  -4   5   1      300.15      314.43     20.43 o 
  -3   5   1     1746.44     1726.67     25.70 o 
  -2   5   1      277.59      293.68     13.89 o 
  -1   5   1      927.51     1009.80     59.90 o 
   0   5   1     1091.69     1079.84     58.84 o 
   1   5   1      153.63      134.27      6.10 o 
   2   5   1     1858.67     1935.47    108.00 o 
   3   5   1     4584.37     4848.35    274.77 o 
   4   5   1     4269.21     4318.57    218.88 o 
   5   5   1     1544.65     1619.62     70.39 o 
   6   5   1     1801.48     1684.56     31.73 o 
   7   5   1      897.00      752.95     17.12 o 
   8   5   1      180.44      169.36      8.62 o 
   9   5   1       32.91       31.03      3.90 o 
  -7   6   1        1.03        3.14      3.32 o 
  -6   6   1        4.09        8.67      2.91 o 
  -5   6   1      351.60      345.23      9.61 o 
  -4   6   1      232.50      245.80     12.58 o 
  -3   6   1      986.69      965.01     19.24 o 
  -2   6   1     3807.98     3610.93     21.83 o 
  -1   6   1     2648.30     2525.66    133.67 o 
   0   6   1     1928.17     1937.62     93.95 o 
   1   6   1     2265.12     2229.25    104.08 o 
   2   6   1     2655.10     2606.95     55.39 o 
   3   6   1      237.68      246.88     17.08 o 
   4   6   1      156.96      162.90     12.24 o 
   5   6   1       91.02       87.42      3.67 o 
   6   6   1       77.69       76.56      3.68 o 
   7   6   1      129.98      116.73      6.93 o 
   8   6   1      428.73      398.45     13.68 o 
   9   6   1      243.19      223.74     10.60 o 
  -6   7   1      709.80      686.69     19.21 o 
  -5   7   1      493.55      509.40     68.55 o 
  -4   7   1      228.91      242.47     26.43 o 
  -3   7   1      854.67      807.19     40.23 o 
  -2   7   1       27.16       33.87      2.50 o 
  -1   7   1      537.10      492.91      8.10 o 
   0   7   1     2167.87     2158.24    115.10 o 
   1   7   1      548.61      573.21     30.52 o 
   2   7   1     2278.34     2220.78     82.26 o 
   3   7   1     2017.43     1896.02    116.64 o 
   4   7   1     1786.85     1713.31     35.25 o 
   5   7   1     1049.15     1043.00     12.63 o 
   6   7   1     2581.23     2429.76     31.09 o 
   7   7   1      993.89      957.47     20.61 o 
   8   7   1      131.56      121.85      7.68 o 
   9   7   1        0.42       -0.12      2.45 o 
  -5   8   1      173.81      178.06     17.61 o 
  -4   8   1       62.02       78.97     10.39 o 
  -3   8   1      354.97      341.07     22.73 o 
  -2   8   1     1789.52     1709.91     25.03 o 
  -1   8   1     1059.99     1027.33     18.37 o 
   0   8   1      896.55      931.99     62.19 o 
   1   8   1     1720.86     1690.03     94.30 o 
   2   8   1     4117.06     4185.12    431.05 o 
   3   8   1     1043.72     1041.65     70.24 o 
   4   8   1       57.58       72.15     14.26 o 
   5   8   1       49.50       49.21      3.76 o 
   6   8   1        0.62        3.69      1.66 o 
   7   8   1      135.49      121.79      7.63 o 
   8   8   1      294.50      288.18     12.23 o 
  -4   9   1      116.74      106.24      5.85 o 
  -3   9   1      242.33      254.11     10.92 o 
  -2   9   1       47.33       51.39      3.32 o 
  -1   9   1      190.04      194.97      5.82 o 
   0   9   1      603.03      581.85      9.48 o 
   1   9   1      730.93      796.79     83.60 o 
   2   9   1     2116.63     2144.88    238.41 o 
   3   9   1     1681.08     1693.57    120.72 o 
   4   9   1      583.13      576.41     29.17 o 
   5   9   1      118.89      126.29      5.01 o 
   6   9   1     1034.55     1016.89     14.29 o 
   7   9   1      692.23      701.36     18.80 o 
   8   9   1      115.75      111.49      7.92 o 
  -3  10   1      360.05      381.24     26.43 o 
  -2  10   1     1353.21     1427.56     38.69 o 
  -1  10   1     1655.13     1636.54     27.36 o 
   0  10   1      567.11      514.19     14.96 o 
   1  10   1      505.39      459.52     13.86 o 
   2  10   1     1290.41     1347.53    110.91 o 
   3  10   1      706.86      768.48     84.48 o 
   4  10   1      209.78      219.57     19.47 o 
   5  10   1      207.76      207.94      9.34 o 
   6  10   1        0.16       -2.59      1.73 o 
   7  10   1      339.63      326.43     13.16 o 
  -2  11   1       31.48       29.98      4.89 o 
  -1  11   1       82.52       87.68      6.81 o 
   0  11   1       51.43       50.18      5.24 o 
   1  11   1        5.55       16.07      3.90 o 
   2  11   1      391.55      385.24     13.33 o 
   3  11   1     1528.72     1627.08    103.11 o 
   4  11   1      626.19      646.64    104.74 o 
   5  11   1      259.92      259.74     14.09 o 
   6  11   1      510.43      558.67     17.00 o 
   7  11   1      289.53      308.15     13.16 o 
  -1  12   1      691.40      747.59     20.90 o 
   0  12   1      265.92      275.14     12.52 o 
   1  12   1      657.76      646.41     18.57 o 
   2  12   1      587.73      571.77     17.17 o 
   3  12   1       38.00       36.27      5.01 o 
   4  12   1        2.38        1.14      2.20 o 
   5  12   1      122.43      134.42     15.11 o 
  -3 -12   2      440.30      445.26     14.90 o 
  -2 -12   2      428.39      413.24     14.61 o 
  -1 -12   2       18.71       19.68      4.02 o 
  -6 -11   2       16.68       21.02      4.54 o 
  -4 -11   2       14.05       10.48      3.03 o 
  -3 -11   2       23.11       23.35      3.61 o 
  -2 -11   2      619.53      635.46     17.29 o 
  -1 -11   2      410.67      448.93     14.90 o 
   0 -11   2      139.40      150.55      8.97 o 
   1 -11   2      582.80      584.68     14.35 o 
  -7 -10   2      116.13      121.39      8.38 o 
  -6 -10   2      311.95      346.81     13.16 o 
  -5 -10   2      301.23      330.16     12.05 o 
  -4 -10   2      796.61      772.26     32.46 o 
  -3 -10   2     1405.27     1304.69     22.76 o 
  -2 -10   2     1217.15     1168.98     22.07 o 
  -1 -10   2       32.36       34.09      4.02 o 
   0 -10   2      632.55      623.87     11.53 o 
   1 -10   2      206.81      223.77     11.79 o 
   2 -10   2        0.01       -2.12      1.87 o 
   3 -10   2      103.36      105.69      6.17 o 
  -7  -9   2      264.31      271.07     11.93 o 
  -6  -9   2      205.67      215.24     10.13 o 
  -5  -9   2        1.52       -0.12      2.45 o 
  -4  -9   2       67.70       61.52      3.42 o 
  -3  -9   2      154.25      150.54      4.71 o 
  -2  -9   2      740.36      710.37     26.49 o 
  -1  -9   2      312.03      321.28      9.64 o 
   0  -9   2      217.92      224.51     11.59 o 
   1  -9   2     1252.18     1212.23     15.92 o 
   2  -9   2     1290.65     1302.72     17.28 o 
   3  -9   2      497.55      502.13     11.22 o 
   4  -9   2      361.41      388.13     27.45 o 
  -8  -8   2        0.20        1.63      2.68 o 
  -7  -8   2      256.85      248.94     11.24 o 
  -6  -8   2      971.70      939.83     20.32 o 
  -5  -8   2      878.33      891.97     18.51 o 
  -4  -8   2      907.52      938.27     71.07 o 
  -3  -8   2     2261.75     2318.30    158.85 o 
  -2  -8   2     1431.08     1391.58     38.24 o 
  -1  -8   2      386.69      364.64      7.52 o 
   0  -8   2      900.11      893.97     12.26 o 
   1  -8   2       72.49       90.23      4.16 o 
   2  -8   2        7.65       10.43      1.96 o 
   3  -8   2      182.33      173.37      6.31 o 
   4  -8   2        0.92        4.68      3.84 o 
   5  -8   2      108.21      107.46      5.51 o 
  -8  -7   2      790.76      764.71     20.26 o 
  -7  -7   2      840.09      789.92     19.33 o 
  -6  -7   2      194.08      207.55     18.11 o 
  -5  -7   2        6.14        3.75      2.36 o 
  -4  -7   2      902.38      920.66     60.00 o 
  -3  -7   2       28.00       34.23      1.94 o 
  -2  -7   2      765.22      769.64     29.02 o 
  -1  -7   2     1469.80     1437.20     68.47 o 
   0  -7   2      505.28      471.71      8.31 o 
   1  -7   2     1553.54     1565.10     15.90 o 
   2  -7   2     2426.93     2310.12     20.43 o 
   3  -7   2     1859.39     1785.38     19.04 o 
   4  -7   2      813.95      819.64     24.89 o 
   5  -7   2      881.28      875.45     63.20 o 
  -9  -6   2       30.44       24.51      4.13 o 
  -8  -6   2        1.54       -1.40      2.50 o 
  -7  -6   2     1011.09     1009.90    134.92 o 
  -6  -6   2      737.32      755.61    100.11 o 
  -5  -6   2      763.60      790.86     98.48 o 
  -4  -6   2     3073.68     3092.22    179.74 o 
  -3  -6   2     5736.30     5730.80    333.55 o 
  -2  -6   2     1475.12     1510.09     95.30 o 
  -1  -6   2      276.16      281.04     11.04 o 
   0  -6   2      989.20      963.03     65.21 o 
   1  -6   2     1831.55     1824.18     24.28 o 
   2  -6   2       21.88       26.39      7.45 o 
   3  -6   2      390.54      375.74     10.77 o 
   4  -6   2       30.53       33.61      3.16 o 
   5  -6   2       28.90       35.24      6.58 o 
   6  -6   2      285.00      286.66     18.08 o 
  -9  -5   2      131.81      138.27      8.33 o 
  -8  -5   2     1652.14     1728.66    179.23 o 
  -7  -5   2      320.15      348.52     38.10 o 
  -6  -5   2      560.66      573.21     58.13 o 
  -5  -5   2       64.67       64.01      6.32 o 
  -4  -5   2      225.75      206.75     12.30 o 
  -3  -5   2      496.21      529.64     36.64 o 
  -2  -5   2      342.48      286.41     23.45 o 
  -1  -5   2      315.57      264.14     19.82 o 
   0  -5   2      438.76      422.14     18.11 o 
   1  -5   2     3330.46     3149.64     75.74 o 
   2  -5   2     4009.56     3889.47     47.48 o 
   3  -5   2      801.04      808.56     36.50 o 
   4  -5   2      987.93      990.21     57.26 o 
   5  -5   2     1804.36     1853.01    119.06 o 
   6  -5   2      553.87      598.19     29.02 o 
   7  -5   2        2.82       -0.25      2.24 o 
  -9  -4   2        0.20        0.28      1.94 o 
  -8  -4   2      265.31      264.82     33.48 o 
  -7  -4   2      512.34      529.72     60.23 o 
  -6  -4   2      929.75      906.08     60.52 o 
  -5  -4   2     1749.77     1774.64    148.75 o 
  -4  -4   2     2530.47     2458.79    171.55 o 
  -3  -4   2     6726.19     6453.26    451.46 o 
  -2  -4   2     6755.59     6732.31    539.55 o 
  -1  -4   2     1898.34     1956.22     93.63 o 
   0  -4   2     2771.42     2719.61     63.23 o 
   1  -4   2     1061.90     1002.54     13.57 o 
   2  -4   2        2.76        8.58      3.09 o 
   3  -4   2       91.15       94.08      3.80 o 
   4  -4   2       75.50       78.20      4.37 o 
   5  -4   2      405.61      401.70     17.26 o 
   6  -4   2     1375.06     1399.09     54.20 o 
   7  -4   2      256.94      285.46      8.41 o 
  -9  -3   2       21.78       30.41      7.13 o 
  -8  -3   2      638.25      658.63     81.54 o 
  -7  -3   2      872.15      875.18     87.10 o 
  -6  -3   2     2736.94     2812.83    292.49 o 
  -5  -3   2       27.20       33.35      2.58 o 
  -4  -3   2     2105.62     2070.70    122.52 o 
  -3  -3   2      520.38      501.93     36.21 o 
  -2  -3   2      929.03      833.49     87.86 o 
  -1  -3   2      738.68      739.67     42.29 o 
   0  -3   2       10.00       14.61      0.95 o 
   1  -3   2     2353.12     2239.23     13.77 o 
   2  -3   2     4545.70     4353.40    146.97 o 
   3  -3   2     1627.76     1624.39     37.06 o 
   4  -3   2     2171.62     2214.95     43.11 o 
   5  -3   2     1825.71     1889.25     63.87 o 
   6  -3   2      603.25      635.97     31.70 o 
   7  -3   2       35.45       51.39      7.57 o 
   8  -3   2       26.27       33.77      4.83 o 
  -9  -2   2       13.58       18.65      2.58 o 
  -8  -2   2        0.86        0.80      1.80 o 
  -7  -2   2     1635.29     1589.46    162.61 o 
  -6  -2   2     3917.31     3778.35    276.22 o 
  -5  -2   2     1311.00     1251.16    120.57 o 
  -4  -2   2     1956.03     1783.56     41.41 o 
  -3  -2   2     6123.43     5745.89    349.27 o 
  -2  -2   2     2643.59     2341.62    176.13 o 
  -1  -2   2     1035.08     1004.41     62.65 o 
   0  -2   2     4211.58     4075.74    209.87 o 
   1  -2   2     1151.23     1139.20     13.68 o 
   2  -2   2      129.24      132.01      3.40 o 
   3  -2   2      216.35      199.76     11.74 o 
   4  -2   2       76.54       88.58      3.53 o 
   5  -2   2      592.73      603.96     18.51 o 
   6  -2   2     1365.96     1437.54     86.34 o 
   7  -2   2      491.72      545.31     33.27 o 
   8  -2   2      400.54      438.97     15.14 o 
  -9  -1   2      127.97      146.01     23.00 o 
  -8  -1   2     1408.98     1399.12    132.65 o 
  -7  -1   2      405.90      387.69     13.39 o 
  -6  -1   2      499.65      469.55     33.68 o 
  -5  -1   2      741.59      756.45     62.44 o 
  -4  -1   2     8076.77     8350.08    216.48 o 
  -3  -1   2      221.07      223.87      2.79 o 
  -2  -1   2        4.43       12.66      7.77 o 
  -1  -1   2     4487.82     4603.98    175.81 o 
   0  -1   2       18.25       26.25      1.32 o 
   1  -1   2     7943.29     7737.76    318.16 o 
   2  -1   2     7691.99     7478.18    233.13 o 
   3  -1   2     3919.83     3827.79    239.45 o 
   4  -1   2     2554.29     2425.05    153.83 o 
   5  -1   2     2237.77     2285.93     82.32 o 
   6  -1   2      923.31      969.89     38.16 o 
   7  -1   2       95.52      107.41      4.70 o 
   8  -1   2       10.92       13.22      3.61 o 
  -9   0   2       38.78       44.07      5.41 o 
  -8   0   2       12.58        8.45      2.04 o 
  -7   0   2      417.73      399.86     33.04 o 
  -6   0   2      580.78      517.79     53.39 o 
  -5   0   2     2208.84     2072.13    187.09 o 
  -4   0   2     5442.31     5787.91    352.46 o 
  -3   0   2     5833.07     5750.56    219.22 o 
  -2   0   2      333.24      285.80      9.78 o 
  -1   0   2      619.47      633.27     10.56 o 
   0   0   2     2068.75     2300.49      9.50 o 
   1   0   2     6983.38     6938.82    206.29 o 
   2   0   2        2.29        4.43      0.84 o 
   3   0   2       95.38       86.61      3.60 o 
   4   0   2        3.76        5.24      0.83 o 
   5   0   2      174.63      168.61     11.76 o 
   6   0   2     2123.81     2215.47    114.14 o 
   7   0   2     1116.44     1194.66     14.65 o 
   8   0   2      305.22      339.94     12.58 o 
   9   0   2      178.72      209.76     10.60 o 
  -8   1   2     1054.25     1156.64     24.10 o 
  -7   1   2      679.78      646.03     48.64 o 
  -6   1   2      788.07      754.99     36.45 o 
  -5   1   2       54.16       55.75      2.91 o 
  -4   1   2      802.26      827.72     34.37 o 
  -3   1   2       66.61       82.30      4.63 o 
  -2   1   2      234.39      196.16      2.44 o 
  -1   1   2     1450.58     1439.26     60.89 o 
   0   1   2      678.86      720.93     12.31 o 
   1   1   2     9217.75     9075.03    156.88 o 
   2   1   2     5925.97     5793.53    132.05 o 
   3   1   2     2267.67     2244.27    100.96 o 
   4   1   2     3109.27     3035.91    151.82 o 
   5   1   2     3600.96     3496.48    192.08 o 
   6   1   2      699.09      680.90     50.88 o 
   7   1   2        5.87        6.88      1.75 o 
   8   1   2       24.91       15.37      4.02 o 
   9   1   2       86.34       87.91      6.87 o 
  -8   2   2       14.99       13.45      3.90 o 
  -7   2   2      138.75      141.65      7.98 o 
  -6   2   2      683.24      600.67     31.29 o 
  -5   2   2      490.63      449.53     13.13 o 
  -4   2   2     2622.91     2535.71    139.21 o 
  -3   2   2     6241.50     6085.71    233.00 o 
  -2   2   2     3865.44     3786.77     24.05 o 
  -1   2   2     1887.42     1806.06     95.62 o 
   0   2   2     5975.88     6000.09    313.66 o 
   1   2   2     6151.61     6134.84    123.08 o 
   2   2   2      111.89      104.37      1.60 o 
   3   2   2       33.12       52.61      3.94 o 
   4   2   2       77.72       73.24      4.34 o 
   5   2   2      529.89      552.80     30.56 o 
   6   2   2     2898.71     2898.22    189.21 o 
   7   2   2      848.74      897.45     68.98 o 
   8   2   2      873.65      932.61     19.33 o 
  -8   3   2      579.86      616.42     18.40 o 
  -7   3   2      631.73      659.97     17.76 o 
  -6   3   2      536.32      551.45     14.90 o 
  -5   3   2       93.76       91.26      4.89 o 
  -4   3   2     1040.73     1088.23     43.21 o 
  -3   3   2      232.28      253.92      6.10 o 
  -2   3   2      467.29      468.89     21.06 o 
  -1   3   2      798.12      842.24     49.40 o 
   0   3   2     1769.29     1700.93     83.34 o 
   1   3   2     4488.26     4461.56    170.55 o 
   2   3   2     7935.76     7631.28    278.37 o 
   3   3   2     1245.72     1244.48     23.53 o 
   4   3   2     3747.67     3827.44    128.84 o 
   5   3   2     3072.50     3054.21     75.73 o 
   6   3   2     1045.02     1029.20     42.17 o 
   7   3   2       59.70       65.39      4.97 o 
   8   3   2       38.23       28.70      3.38 o 
  -8   4   2        0.02       -2.10      2.85 o 
  -7   4   2      320.06      335.11     12.92 o 
  -6   4   2      504.25      478.33     14.32 o 
  -5   4   2      261.15      269.69     13.01 o 
  -4   4   2     2083.12     2108.76     69.95 o 
  -3   4   2     4191.04     4075.10     96.47 o 
  -2   4   2     3019.44     2973.64    173.16 o 
  -1   4   2      314.38      274.73     17.59 o 
   0   4   2     2571.59     2512.03    145.81 o 
   1   4   2     3119.00     3279.47     81.67 o 
   2   4   2     1109.69     1285.75     44.37 o 
   3   4   2      149.71      218.05     20.11 o 
   4   4   2       30.73       38.54      1.69 o 
   5   4   2      593.77      613.90     11.26 o 
   6   4   2     1862.64     1862.56     55.59 o 
   7   4   2      787.12      756.42     26.61 o 
   8   4   2      641.08      568.57     15.20 o 
   9   4   2      444.11      422.15     13.51 o 
  -7   5   2      250.86      255.87     11.64 o 
  -6   5   2      161.80      167.73      8.85 o 
  -5   5   2      129.31      146.01     10.39 o 
  -4   5   2      603.86      601.64     31.12 o 
  -3   5   2      385.29      385.11      6.37 o 
  -2   5   2      415.18      386.07     19.57 o 
  -1   5   2      338.66      354.80     18.61 o 
   0   5   2      229.71      219.16     14.61 o 
   1   5   2     7837.69     7781.14    190.99 o 
   2   5   2     9476.27     9641.49    167.58 o 
   3   5   2     2243.46     2253.46     74.38 o 
   4   5   2     3516.51     3701.24    163.15 o 
   5   5   2     1978.27     1789.52     15.38 o 
   6   5   2     1200.19     1116.02     47.59 o 
   7   5   2       59.79       49.66      3.17 o 
   8   5   2       15.40       14.03      3.03 o 
   9   5   2        8.48       10.89      2.85 o 
  -7   6   2      107.99      106.66      7.39 o 
  -6   6   2       68.58       72.08      6.11 o 
  -5   6   2      191.16      205.18     11.85 o 
  -4   6   2      999.33      970.36     63.17 o 
  -3   6   2     3309.45     3104.06     46.58 o 
  -2   6   2     1860.77     1884.80    102.88 o 
  -1   6   2     2616.64     2636.98    111.25 o 
   0   6   2     3638.43     3507.37    151.61 o 
   1   6   2     2050.01     2062.05     89.32 o 
   2   6   2       98.62      102.32      7.46 o 
   3   6   2      629.14      686.12     20.38 o 
   4   6   2      381.44      387.86      8.67 o 
   5   6   2       27.92       32.07      2.59 o 
   6   6   2     1251.66     1211.21     14.93 o 
   7   6   2      910.84      911.01     17.06 o 
   8   6   2      317.10      298.78     11.64 o 
   9   6   2      410.16      395.07     14.09 o 
  -6   7   2       56.04       53.15      5.24 o 
  -5   7   2      130.82      120.90      6.84 o 
  -4   7   2       80.72       76.75      8.82 o 
  -3   7   2      396.10      372.50     25.41 o 
  -2   7   2      972.61      930.44     42.76 o 
  -1   7   2      235.99      245.44     12.81 o 
   0   7   2      227.72      232.10     17.72 o 
   1   7   2      966.56      924.12     51.39 o 
   2   7   2     2661.69     2717.87     95.56 o 
   3   7   2     1614.58     1623.81     41.74 o 
   4   7   2     2615.99     2644.63     46.23 o 
   5   7   2     1731.78     1658.83     33.42 o 
   6   7   2      789.71      737.48     11.35 o 
   7   7   2        5.79       10.54      2.85 o 
   8   7   2       48.59       50.48      5.01 o 
   9   7   2       26.55       20.43      3.67 o 
  -5   8   2      175.26      183.94     10.89 o 
  -4   8   2      628.70      649.16     65.35 o 
  -3   8   2     1397.52     1335.82     75.02 o 
  -2   8   2     1046.10     1016.98     34.61 o 
  -1   8   2     2438.18     2219.75     53.39 o 
   0   8   2     3627.90     3599.86    205.07 o 
   1   8   2     3446.87     3628.85    341.92 o 
   2   8   2       44.44       49.44      3.52 o 
   3   8   2        4.74        5.84      1.59 o 
   4   8   2       17.18       15.14      2.15 o 
   5   8   2       32.32       33.22      2.88 o 
   6   8   2     1426.65     1347.15     15.99 o 
   7   8   2      357.56      350.01     12.69 o 
   8   8   2      273.44      252.61     11.35 o 
  -4   9   2      219.39      230.93     16.33 o 
  -3   9   2        3.80        4.78      3.61 o 
  -2   9   2      255.64      268.66      7.09 o 
  -1   9   2      194.02      196.85      5.69 o 
   0   9   2      369.99      319.39     11.00 o 
   1   9   2      681.28      717.07     89.34 o 
   2   9   2     1111.37     1173.42    113.59 o 
   3   9   2       56.52       58.86      6.49 o 
   4   9   2     2046.28     2064.19     66.43 o 
   5   9   2     1765.97     1683.62     36.42 o 
   6   9   2      575.10      585.86     11.00 o 
   7   9   2        7.06        8.38      2.91 o 
   8   9   2      201.19      189.50     10.19 o 
  -4  10   2      601.87      635.94     34.00 o 
  -3  10   2     1079.36     1122.86     53.50 o 
  -2  10   2      394.11      408.29     14.03 o 
  -1  10   2      179.47      165.92      8.85 o 
   0  10   2     1097.35     1052.19     21.19 o 
   1  10   2     1501.35     1466.30     24.63 o 
   2  10   2      125.98      132.24     16.13 o 
   3  10   2      187.52      205.30     22.71 o 
   4  10   2        1.72       -1.68      3.38 o 
   5  10   2      236.50      239.96      8.27 o 
   6  10   2      450.96      473.53     10.30 o 
   7  10   2      138.61      134.02      8.56 o 
  -2  11   2        6.22        4.08      3.26 o 
  -1  11   2        7.02        1.16      3.03 o 
   0  11   2       65.36       74.75      6.23 o 
   1  11   2     1124.61     1047.36     22.18 o 
   2  11   2     1086.17     1009.11     21.54 o 
   3  11   2      311.54      322.96     35.31 o 
   4  11   2      932.71      993.76     88.58 o 
   5  11   2      593.45      620.65     46.28 o 
   6  11   2      826.25      834.52     50.97 o 
   7  11   2       33.10       33.59      4.72 o 
  -1  12   2      281.90      313.33     13.45 o 
   0  12   2      498.99      498.70     16.65 o 
   1  12   2      376.24      395.42     14.44 o 
   2  12   2        9.14        8.09      3.73 o 
   3  12   2       69.41       60.72      5.94 o 
   4  12   2       22.99       19.00      2.71 o 
   5  12   2        2.23        1.42      2.22 o 
   6  12   2      523.74      573.21     41.31 o 
   2  13   2      360.29      378.71     14.79 o 
   3  13   2      118.70      110.85      8.09 o 
  -3 -11   3      396.62      394.67     13.04 o 
  -2 -11   3       83.49       84.42      6.11 o 
  -1 -11   3      436.54      456.38     15.20 o 
   0 -11   3     1039.54     1101.35     16.73 o 
  -6 -10   3      289.19      301.57     12.34 o 
  -5 -10   3      886.98      907.34     20.14 o 
  -3 -10   3      144.22      126.63      7.04 o 
  -2 -10   3      320.50      332.91     17.44 o 
  -1 -10   3      417.87      412.58     14.15 o 
   0 -10   3      130.13      119.10      5.10 o 
   1 -10   3       85.94       88.97      4.63 o 
   2 -10   3       55.50       49.04      3.70 o 
  -7  -9   3       19.69       21.42      4.13 o 
  -6  -9   3       15.81       25.56      4.54 o 
  -5  -9   3       35.63       37.84      4.72 o 
  -4  -9   3      265.29      278.58     10.25 o 
  -3  -9   3      242.92      245.19      6.40 o 
  -2  -9   3      308.40      309.98      7.41 o 
  -1  -9   3      979.63      931.37     24.77 o 
   0  -9   3     2586.01     2549.97     61.97 o 
   1  -9   3     1449.93     1435.84     17.89 o 
   2  -9   3      540.59      547.28     11.50 o 
   3  -9   3      565.96      595.73     12.58 o 
  -8  -8   3      480.02      477.63     16.53 o 
  -7  -8   3      474.61      469.59     15.54 o 
  -6  -8   3      196.79      194.98      9.49 o 
  -5  -8   3      868.73      958.18     64.07 o 
  -4  -8   3     1630.06     1807.25    124.15 o 
  -3  -8   3      508.13      528.56     26.29 o 
  -2  -8   3      814.51      770.41     20.99 o 
  -1  -8   3      318.76      316.66      7.27 o 
   0  -8   3      422.40      427.89      8.79 o 
   1  -8   3       39.93       43.34      3.18 o 
   2  -8   3       12.86        9.73      1.91 o 
   3  -8   3       38.30       42.01      3.40 o 
   4  -8   3      357.58      382.36     10.02 o 
  -8  -7   3       61.68       57.46      5.65 o 
  -7  -7   3       11.15       11.06      3.55 o 
  -6  -7   3      345.82      392.53     28.41 o 
  -5  -7   3      177.45      186.73     21.05 o 
  -4  -7   3      251.62      257.42     17.83 o 
  -3  -7   3     1109.55     1131.28     64.52 o 
  -2  -7   3      441.30      452.89     21.52 o 
  -1  -7   3      832.37      764.25     25.09 o 
   0  -7   3     3492.43     3271.06     89.22 o 
   1  -7   3     3419.97     3265.89     23.88 o 
   2  -7   3     1570.58     1517.17     17.13 o 
   3  -7   3      732.36      708.26     14.21 o 
   4  -7   3      454.25      472.33     13.65 o 
   5  -7   3       35.13       42.03      3.68 o 
  -8  -6   3      196.85      204.84     25.85 o 
  -7  -6   3      602.65      660.04     59.91 o 
  -6  -6   3      841.28      906.80     85.03 o 
  -5  -6   3     2428.26     2624.83    234.48 o 
  -4  -6   3     2014.14     1913.41    140.09 o 
  -3  -6   3      335.64      347.91     27.33 o 
  -2  -6   3     1200.00     1161.95     52.64 o 
  -1  -6   3     1920.45     1837.28     65.99 o 
   0  -6   3      917.49      882.22     27.65 o 
   1  -6   3      624.26      593.84      9.55 o 
   2  -6   3       99.16      105.69      5.18 o 
   3  -6   3       14.92       17.37      3.09 o 
   4  -6   3      239.43      247.59      7.41 o 
   5  -6   3     1107.33     1157.96     62.53 o 
   6  -6   3      369.52      393.72     12.46 o 
  -9  -5   3      342.22      384.35     45.27 o 
  -8  -5   3      227.04      251.29     30.71 o 
  -7  -5   3       64.02       76.12      5.18 o 
  -6  -5   3       98.04      103.46      8.35 o 
  -5  -5   3      160.55      174.92     10.68 o 
  -4  -5   3       14.41       20.72      9.15 o 
  -3  -5   3      276.67      228.23     18.72 o 
  -2  -5   3      111.92      110.47      9.17 o 
  -1  -5   3     2064.69     2027.45    118.33 o 
   0  -5   3     5073.64     5171.75    124.63 o 
   1  -5   3     3347.29     3247.41     75.02 o 
   2  -5   3     1448.45     1414.31     26.08 o 
   3  -5   3     3006.71     3003.41    129.16 o 
   4  -5   3     1942.11     1939.00     54.32 o 
   5  -5   3       32.86       35.89      3.18 o 
   6  -5   3       49.45       50.33      7.42 o 
  -9  -4   3      110.97      125.82     17.49 o 
  -8  -4   3      215.32      232.79     15.05 o 
  -7  -4   3      587.88      577.51     49.49 o 
  -6  -4   3      364.14      382.78     33.71 o 
  -5  -4   3     3051.87     3076.74    309.61 o 
  -4  -4   3     3518.91     3241.73    239.48 o 
  -3  -4   3     1030.84      975.29     62.96 o 
  -2  -4   3     1572.63     1429.48     98.46 o 
  -1  -4   3     1637.43     1465.38     94.49 o 
   0  -4   3      444.53      392.85      6.68 o 
   1  -4   3      410.99      415.36      8.62 o 
   2  -4   3      145.78      157.45      4.95 o 
   3  -4   3      283.58      291.89     13.91 o 
   4  -4   3     2044.17     1965.47     75.22 o 
   5  -4   3      855.05      889.71     17.87 o 
   6  -4   3      362.50      399.01      9.61 o 
   7  -4   3      287.03      321.52      9.14 o 
  -9  -3   3      886.32      946.07    100.28 o 
  -8  -3   3      944.47      954.10    107.82 o 
  -7  -3   3      257.60      262.55     18.92 o 
  -6  -3   3      429.50      435.07     24.95 o 
  -5  -3   3      116.24      115.44      6.03 o 
  -4  -3   3      238.02      229.89     15.38 o 
  -3  -3   3      249.89      229.50     15.73 o 
  -2  -3   3      295.33      301.29     15.19 o 
  -1  -3   3     2055.37     1992.68    134.17 o 
   0  -3   3     8888.09     8108.43    263.30 o 
   1  -3   3     4728.04     4585.92    107.44 o 
   2  -3   3     4143.54     4317.81    108.52 o 
   3  -3   3     3877.09     3811.34    188.25 o 
   4  -3   3     1775.26     1742.36     82.67 o 
   5  -3   3      238.92      233.82     12.92 o 
   6  -3   3       15.09       18.39      3.41 o 
   7  -3   3        1.11        1.21      1.97 o 
  -9  -2   3      302.16      285.04     33.71 o 
  -8  -2   3      846.55      820.86     77.46 o 
  -7  -2   3      219.66      219.24     13.80 o 
  -6  -2   3      110.01      174.28     78.10 o 
  -5  -2   3     1052.51     1033.57     89.13 o 
  -4  -2   3     2955.14     2792.00    209.56 o 
  -3  -2   3      811.41      737.70     39.45 o 
  -2  -2   3     2573.70     2592.76     98.80 o 
  -1  -2   3     1868.98     1883.80     73.76 o 
   0  -2   3     3231.71     3341.03    159.16 o 
   1  -2   3       81.68       91.69      7.42 o 
   2  -2   3       63.78      108.79     18.95 o 
   3  -2   3      613.99      646.52     25.35 o 
   4  -2   3     1735.44     1709.80     55.22 o 
   5  -2   3     1377.90     1430.30     45.53 o 
   6  -2   3     1561.56     1695.97     84.94 o 
   7  -2   3      247.50      281.30     31.47 o 
   8  -2   3      920.04      931.85     22.47 o 
  -9  -1   3      299.05      319.59     29.23 o 
  -8  -1   3      197.33      195.66     19.65 o 
  -7  -1   3      292.47      278.25     27.51 o 
  -6  -1   3     1290.56     1295.09    115.42 o 
  -5  -1   3      233.37      226.28      5.72 o 
  -4  -1   3      564.26      558.33     31.96 o 
  -3  -1   3     1885.31     1862.78     81.39 o 
  -2  -1   3      203.07      209.90      4.96 o 
  -1  -1   3     2798.83     2909.48     71.02 o 
   0  -1   3    13756.66    14007.60    501.34 o 
   1  -1   3     8292.88     8614.47    156.20 o 
   2  -1   3     3658.05     3865.12    173.57 o 
   3  -1   3     2474.97     2513.10     58.43 o 
   4  -1   3     3682.35     3736.45     92.64 o 
   5  -1   3      385.32      405.98     12.58 o 
   6  -1   3       45.03       53.38      4.54 o 
   7  -1   3       12.70       13.66      2.34 o 
   8  -1   3        0.07        8.33      3.43 o 
  -9   0   3       42.13       43.26      5.76 o 
  -8   0   3      203.21      201.96     14.18 o 
  -7   0   3      466.08      424.22     25.88 o 
  -6   0   3      818.92      779.30     36.62 o 
  -5   0   3     1873.28     1763.13    141.79 o 
  -4   0   3     2587.39     2403.11    147.26 o 
  -3   0   3      221.55      186.49      4.31 o 
  -2   0   3     7787.20     7667.44    248.60 o 
  -1   0   3     4419.60     4748.83     35.54 o 
   0   0   3     3775.83     3967.00     34.64 o 
   1   0   3     1759.78     1839.07     68.72 o 
   2   0   3       18.31       28.48      2.14 o 
   3   0   3      385.09      398.80     11.48 o 
   4   0   3     3947.88     4024.63    150.00 o 
   5   0   3     3812.21     3704.26    201.12 o 
   6   0   3      862.83      870.75     32.17 o 
   7   0   3      358.90      389.98     11.29 o 
   8   0   3     1439.21     1536.92     26.78 o 
  -8   1   3      132.04      125.14     10.68 o 
  -7   1   3       44.54       41.88      5.56 o 
  -6   1   3      319.95      290.94     21.83 o 
  -5   1   3       79.46       71.98      3.41 o 
  -4   1   3      121.69      121.56     14.00 o 
  -3   1   3      514.09      507.98     19.34 o 
  -2   1   3      212.19      196.41      9.58 o 
  -1   1   3     3056.82     3230.18     44.18 o 
   0   1   3     5750.06     6308.72     66.14 o 
   1   1   3     7322.11     7437.05    174.43 o 
   2   1   3     3732.24     3833.94     61.29 o 
   3   1   3     7503.07     7702.43    218.73 o 
   4   1   3     3185.24     3091.75    121.62 o 
   5   1   3      339.71      327.98     15.99 o 
   6   1   3      236.94      239.75     11.50 o 
   7   1   3      307.44      329.59      7.70 o 
   8   1   3       53.78       59.03      5.36 o 
   9   1   3       61.84       66.66      6.35 o 
  -8   2   3      189.82      186.36     10.07 o 
  -7   2   3      232.17      210.73     17.17 o 
  -6   2   3      539.09      496.30     38.86 o 
  -5   2   3     1720.21     1716.28     88.38 o 
  -4   2   3     2622.36     2691.36     98.38 o 
  -3   2   3     1294.63     1324.86     21.22 o 
  -2   2   3     4861.88     4600.43    136.44 o 
  -1   2   3     4444.21     4511.03    142.31 o 
   0   2   3     4097.97     4295.27     70.70 o 
   1   2   3     1117.48     1138.43     31.56 o 
   2   2   3       21.93       28.70      5.19 o 
   3   2   3     1014.90     1053.52     31.26 o 
   4   2   3     3865.73     4008.89    177.59 o 
   5   2   3     3049.62     3007.91    112.24 o 
   6   2   3     1956.58     1949.30    127.75 o 
   7   2   3      547.49      554.34     45.18 o 
   8   2   3      566.47      574.45     15.14 o 
  -8   3   3       99.49       99.67      7.45 o 
  -7   3   3       66.21       57.70      5.59 o 
  -6   3   3      164.01      160.50      5.29 o 
  -5   3   3      301.29      281.22      6.46 o 
  -4   3   3      213.10      218.50      9.54 o 
  -3   3   3      700.77      680.66      9.08 o 
  -2   3   3     1208.67     1239.51     50.22 o 
  -1   3   3     1736.66     1614.46     89.00 o 
   0   3   3    12858.78    12132.66    235.82 o 
   1   3   3     3633.68     3766.94    215.21 o 
   2   3   3     4987.62     5054.35     35.80 o 
   3   3   3     7658.83     7768.51    101.11 o 
   4   3   3     3201.82     3020.21     32.62 o 
   5   3   3      618.53      589.53     28.09 o 
   6   3   3       14.43       17.78      1.92 o 
   7   3   3      351.28      292.55      9.66 o 
  -7   4   3       72.95       78.07      6.23 o 
  -6   4   3      474.47      486.83     14.50 o 
  -5   4   3     1645.05     1583.87     15.54 o 
  -4   4   3     2970.05     2860.13     74.86 o 
  -3   4   3      116.79      120.18      6.32 o 
  -2   4   3     3721.04     3685.94    171.15 o 
  -1   4   3     5182.99     5315.68    297.55 o 
   0   4   3     6875.48     7166.41    315.46 o 
   1   4   3       75.14       97.94      8.33 o 
   2   4   3      676.70      740.09     24.02 o 
   3   4   3      732.87      814.95     29.98 o 
   4   4   3     1931.53     2012.24     30.44 o 
   5   4   3     2012.94     2015.30     44.38 o 
   6   4   3     1318.82     1321.52     35.81 o 
   7   4   3      665.82      662.44     31.76 o 
   8   4   3     1529.70     1366.75     23.52 o 
  -7   5   3        6.63       10.30      3.20 o 
  -6   5   3      129.64      135.88      7.80 o 
  -5   5   3       38.11       33.36      3.73 o 
  -4   5   3      193.28      187.68      9.12 o 
  -3   5   3        3.12        4.19      1.17 o 
  -2   5   3      121.11      125.35      4.94 o 
  -1   5   3     2506.57     2581.58    160.17 o 
   0   5   3     8246.02     8165.78    303.57 o 
   1   5   3     1781.83     1623.88     69.70 o 
   2   5   3     3335.49     3208.34    110.88 o 
   3   5   3     1603.91     1518.76     12.93 o 
   4   5   3     3081.11     2919.09     24.31 o 
   5   5   3      340.64      340.28     13.77 o 
   6   5   3        3.34        4.74      1.56 o 
   7   5   3       98.04       82.47      4.19 o 
   8   5   3       25.02       24.86      3.43 o 
   9   5   3       23.45       26.37      3.49 o 
  -7   6   3       37.18       45.59      5.24 o 
  -6   6   3      453.39      466.51     15.08 o 
  -5   6   3     1566.43     1539.25     25.44 o 
  -4   6   3     2549.05     2597.02    136.81 o 
  -3   6   3     1171.53     1168.81     47.59 o 
  -2   6   3     3380.68     3214.19    108.44 o 
  -1   6   3     1024.22     1030.99     39.35 o 
   0   6   3     2762.70     2719.87    125.31 o 
   1   6   3        0.68        9.90      5.06 o 
   2   6   3      548.88      550.76     20.10 o 
   3   6   3      240.06      209.95     14.32 o 
   4   6   3     1399.06     1335.76     13.52 o 
   5   6   3     3515.47     3437.87     22.84 o 
   6   6   3      671.41      661.40     21.77 o 
   7   6   3      603.61      570.96     20.49 o 
   8   6   3      896.94      818.50     19.39 o 
   9   6   3      252.22      225.77     10.36 o 
  -6   7   3       58.50       62.41      5.41 o 
  -5   7   3        1.86        6.93      2.45 o 
  -4   7   3       92.15       94.55      8.47 o 
  -3   7   3        4.83       11.75      3.46 o 
  -2   7   3       66.30       64.66      4.66 o 
  -1   7   3       43.32       35.88      4.08 o 
   0   7   3     3238.21     3239.45    209.18 o 
   1   7   3     2628.66     2679.20    152.86 o 
   2   7   3     1710.20     1764.39    140.51 o 
   3   7   3     2704.52     2597.59     63.81 o 
   4   7   3     2796.76     2693.67     23.46 o 
   5   7   3       51.82       45.48      3.01 o 
   6   7   3       68.92       66.72      3.77 o 
   7   7   3      240.23      226.10     17.09 o 
   8   7   3        3.04        2.91      2.50 o 
   9   7   3       83.46       93.03      6.40 o 
  -5   8   3      530.93      487.35     15.25 o 
  -4   8   3      983.88     1019.50    109.48 o 
  -3   8   3      961.83      955.29     34.55 o 
  -2   8   3     1978.00     1850.32     40.23 o 
  -1   8   3     2240.22     2267.98    130.94 o 
   0   8   3      285.77      317.23     37.26 o 
   1   8   3      346.10      386.62     35.14 o 
   2   8   3      355.53      344.71     28.41 o 
   3   8   3       94.08       82.65      8.50 o 
   4   8   3     1422.04     1407.31     87.88 o 
   5   8   3     1413.56     1369.68     43.20 o 
   6   8   3      223.46      218.14      6.61 o 
   7   8   3      731.22      679.31     12.07 o 
   8   8   3      609.74      583.41     17.41 o 
  -5   9   3      145.82      147.59      8.27 o 
  -4   9   3       56.75       65.10      7.98 o 
  -3   9   3       59.31       55.74      5.12 o 
  -2   9   3       24.04       25.18      5.47 o 
  -1   9   3      244.30      229.85      9.55 o 
   0   9   3     1435.37     1564.75    183.04 o 
   1   9   3      404.90      419.32     59.67 o 
   2   9   3     2499.03     2501.91    224.81 o 
   3   9   3     2749.15     2718.90    122.93 o 
   4   9   3      996.62      996.26     69.31 o 
   5   9   3      137.16      143.00     10.01 o 
   6   9   3      148.40      146.73      5.72 o 
   7   9   3       43.61       46.36      5.15 o 
   8   9   3       33.25       25.15      4.25 o 
  -4  10   3      292.45      305.30     12.75 o 
  -3  10   3       44.99       53.56      5.76 o 
  -2  10   3      649.34      695.14     18.11 o 
  -1  10   3     1221.77     1225.16     23.29 o 
   0  10   3      471.49      465.29     14.09 o 
   1  10   3       55.35       51.97      5.07 o 
   2  10   3        7.65       10.41      2.20 o 
   3  10   3       80.01       78.71     11.12 o 
   4  10   3      142.53      150.89     11.64 o 
   5  10   3      650.13      667.85     43.90 o 
   6  10   3      462.83      462.68     15.40 o 
   7  10   3      369.59      365.27      9.45 o 
  -2  11   3        8.22       18.51      4.48 o 
  -1  11   3      286.01      312.40     12.63 o 
   0  11   3     1223.38     1173.05     23.75 o 
   1  11   3      522.37      478.73     15.02 o 
   2  11   3      728.17      755.28     85.61 o 
   3  11   3      759.63      805.28     71.46 o 
   4  11   3     1696.89     1755.20    134.28 o 
   5  11   3       55.48       58.49     12.05 o 
   6  11   3        4.39        1.92      2.36 o 
   7  11   3       32.31       32.72      5.12 o 
  -1  12   3      441.79      462.61     16.18 o 
   0  12   3      168.68      166.04      9.78 o 
   1  12   3       17.49       23.70      4.37 o 
   2  12   3       54.31       48.03      5.24 o 
   3  12   3        2.21        2.66      2.24 o 
   4  12   3      474.02      512.10     57.14 o 
   5  12   3      533.55      570.07     39.47 o 
   6  12   3       11.69       26.58      6.61 o 
   2  13   3      357.56      376.97     14.79 o 
   3  13   3     1245.26     1258.99     26.84 o 
  -2 -11   4      747.49      827.12     19.97 o 
  -1 -11   4     1219.95     1223.12     25.27 o 
  -6 -10   4      557.82      576.54     17.23 o 
  -3 -10   4      686.34      660.98     38.37 o 
  -2 -10   4      451.79      455.90      9.77 o 
  -1 -10   4        4.58       -2.08      2.27 o 
   0 -10   4      161.47      174.25      6.42 o 
   1 -10   4        9.07        9.08      2.29 o 
  -7  -9   4       43.60       38.25      5.59 o 
  -6  -9   4        5.88       10.77      3.73 o 
  -5  -9   4      228.78      243.30     10.30 o 
  -4  -9   4      300.78      346.75     11.70 o 
  -3  -9   4      757.06      709.48     34.12 o 
  -2  -9   4     2119.67     2016.74     62.76 o 
  -1  -9   4     1698.91     1695.49     41.68 o 
   0  -9   4      599.93      621.46     11.63 o 
   1  -9   4      458.30      487.06     19.47 o 
   2  -9   4      735.24      754.70     13.89 o 
   3  -9   4      165.68      177.82      7.00 o 
  -7  -8   4      251.83      257.85     11.70 o 
  -6  -8   4      813.63      917.35     87.68 o 
  -5  -8   4     1040.26     1129.97     80.95 o 
  -4  -8   4      343.94      390.78     35.37 o 
  -3  -8   4      721.49      754.60     93.50 o 
  -2  -8   4      506.24      447.06     24.77 o 
  -1  -8   4      302.84      276.03      7.06 o 
   0  -8   4       28.84       40.97      3.00 o 
   1  -8   4       24.13       27.27      2.75 o 
   2  -8   4      500.33      480.47     10.54 o 
   3  -8   4      558.60      541.63     11.73 o 
   4  -8   4      690.78      709.88     14.26 o 
  -8  -7   4      106.56      102.41      7.74 o 
  -7  -7   4      256.52      283.33     31.90 o 
  -6  -7   4        0.06       -0.50      1.66 o 
  -5  -7   4      492.26      526.22     47.77 o 
  -4  -7   4      409.22      415.04     38.28 o 
  -3  -7   4      267.17      271.00     14.53 o 
  -2  -7   4     2542.83     2416.68    295.14 o 
  -1  -7   4     3963.30     3839.17     50.21 o 
   0  -7   4     2782.55     2681.01     46.05 o 
   1  -7   4      131.59      135.82      5.10 o 
   2  -7   4     1164.68     1171.42     15.58 o 
   3  -7   4      229.67      238.96      7.41 o 
   4  -7   4       31.37       36.80      3.34 o 
   5  -7   4       30.92       30.87      3.24 o 
  -8  -6   4      154.47      166.94     20.11 o 
  -7  -6   4      599.93      650.89     57.78 o 
  -6  -6   4     1040.11     1083.09     96.59 o 
  -5  -6   4      649.75      668.70     76.21 o 
  -4  -6   4      390.38      374.89     28.15 o 
  -3  -6   4     1408.35     1354.96    113.73 o 
  -2  -6   4     1179.08     1133.42     75.83 o 
  -1  -6   4       82.47       85.62      3.50 o 
   0  -6   4      658.10      649.70     11.03 o 
   1  -6   4       28.35       25.20      2.36 o 
   2  -6   4      259.12      265.83      7.08 o 
   3  -6   4     1905.77     1918.15     46.02 o 
   4  -6   4     1201.56     1212.20     43.34 o 
   5  -6   4      121.59      125.36     11.41 o 
  -8  -5   4       82.47       91.69      6.87 o 
  -7  -5   4      270.17      284.71     33.56 o 
  -6  -5   4       48.91       69.26     21.54 o 
  -5  -5   4      251.21      264.96     22.68 o 
  -4  -5   4      187.62      196.65     24.54 o 
  -3  -5   4      903.08      922.32     46.22 o 
  -2  -5   4     4603.38     4587.36    339.02 o 
  -1  -5   4     5457.03     5463.97    268.42 o 
   0  -5   4     2897.31     2774.39     49.81 o 
   1  -5   4     2321.48     2280.63     49.40 o 
   2  -5   4     4720.40     4583.47    166.22 o 
   3  -5   4       28.35       32.18      2.69 o 
   4  -5   4       94.92       99.53      4.67 o 
   5  -5   4        0.12        1.60      4.80 o 
   6  -5   4       79.73       74.50      4.69 o 
  -9  -4   4      100.09      101.61     12.37 o 
  -8  -4   4       31.03       39.66      3.46 o 
  -7  -4   4      685.36      723.04     52.43 o 
  -6  -4   4     1083.93     1097.92    108.55 o 
  -5  -4   4     1081.48     1074.26    105.06 o 
  -4  -4   4      628.96      605.69     63.81 o 
  -3  -4   4     2008.51     1928.48    118.56 o 
  -2  -4   4     1093.94     1009.74     45.13 o 
  -1  -4   4       20.71       21.14      2.46 o 
   0  -4   4      183.79      181.74      3.13 o 
   1  -4   4       85.68      109.37      9.17 o 
   2  -4   4     1618.17     1632.20     25.56 o 
   3  -4   4     1342.53     1311.17     34.00 o 
   4  -4   4     1456.67     1414.01     35.11 o 
   5  -4   4      718.28      723.21     43.72 o 
   6  -4   4      584.60      601.47     37.35 o 
   7  -4   4      400.21      444.70     26.52 o 
  -9  -3   4       93.58       89.94      8.35 o 
  -8  -3   4       19.13       24.40      2.99 o 
  -7  -3   4       76.06       79.84      8.24 o 
  -6  -3   4        3.69        2.67      1.64 o 
  -5  -3   4      447.74      443.28     36.39 o 
  -4  -3   4      506.36      528.90     20.11 o 
  -3  -3   4     1534.60     1509.81     68.15 o 
  -2  -3   4     5207.20     5070.43    256.34 o 
  -1  -3   4     6007.03     5890.91    348.64 o 
   0  -3   4     5532.70     5756.89    310.88 o 
   1  -3   4     2922.31     2807.46     72.76 o 
   2  -3   4     3237.14     3367.07     52.92 o 
   3  -3   4      559.41      558.95     21.19 o 
   4  -3   4      283.72      292.46      7.10 o 
   5  -3   4       43.40       43.76      3.35 o 
   6  -3   4      445.28      469.84     13.30 o 
   7  -3   4       42.91       39.27      3.70 o 
  -9  -2   4       84.84       79.42      6.05 o 
  -8  -2   4        7.72        6.41      2.08 o 
  -7  -2   4      281.78      287.36     31.38 o 
  -6  -2   4     1865.76     1823.05    162.37 o 
  -5  -2   4     1628.03     1577.90     96.91 o 
  -4  -2   4      744.72      711.69     62.06 o 
  -3  -2   4     3019.82     3095.75    151.53 o 
  -2  -2   4     3052.01     3073.43     99.27 o 
  -1  -2   4      463.08      523.77     21.08 o 
   0  -2   4     1591.65     1784.71     77.04 o 
   1  -2   4      426.52      448.13      4.14 o 
   2  -2   4     1530.16     1448.55     12.56 o 
   3  -2   4     2722.34     2639.76     61.10 o 
   4  -2   4     4103.52     4051.82     53.15 o 
   5  -2   4      563.41      559.03     38.98 o 
   6  -2   4     2105.03     2170.15    113.12 o 
   7  -2   4      911.32     1023.29     56.76 o 
   8  -2   4       53.77       66.65      4.32 o 
  -9  -1   4       45.90       38.34      3.32 o 
  -8  -1   4      198.81      194.20     22.39 o 
  -7  -1   4      289.47      285.06     26.05 o 
  -6  -1   4       94.45       93.03      4.24 o 
  -5  -1   4      475.88      448.64     29.90 o 
  -4  -1   4       92.28       84.08      5.53 o 
  -3  -1   4      636.09      615.28     28.41 o 
  -2  -1   4     8308.01     8591.07    253.39 o 
  -1  -1   4     8396.70     8673.86    202.02 o 
   0  -1   4     5481.48     5770.50    188.56 o 
   1  -1   4     1442.69     1419.75     60.04 o 
   2  -1   4    11626.89    12213.33    468.64 o 
   3  -1   4     1160.80     1181.52     33.45 o 
   4  -1   4      127.85      128.31      4.38 o 
   5  -1   4        9.60        9.64      3.06 o 
   6  -1   4      427.78      436.69     17.73 o 
   7  -1   4       95.07      107.18      5.00 o 
   8  -1   4       20.57       16.07      2.85 o 
  -8   0   4      135.34      128.57     13.33 o 
  -7   0   4      613.25      590.37     54.17 o 
  -6   0   4     1460.36     1434.99     85.70 o 
  -5   0   4      914.33      876.70     57.75 o 
  -4   0   4     2975.80     2919.52    147.64 o 
  -3   0   4     2041.27     2048.15     55.69 o 
  -2   0   4     2669.93     2637.97     67.50 o 
  -1   0   4      443.96      500.73     15.91 o 
   0   0   4      717.16      850.42     12.54 o 
   1   0   4      235.22      275.94      8.02 o 
   2   0   4     5146.90     5778.52    141.41 o 
   3   0   4     4288.65     4471.64    114.99 o 
   4   0   4     1722.91     1712.66     28.19 o 
   5   0   4      384.03      405.70      9.81 o 
   6   0   4     2280.74     2420.47     64.56 o 
   7   0   4      707.09      726.46     25.47 o 
   8   0   4      593.59      654.71     13.22 o 
  -8   1   4       96.61      102.35      9.72 o 
  -7   1   4       78.75       79.58      7.57 o 
  -6   1   4       11.48        9.42      1.87 o 
  -5   1   4      220.58      196.77      5.59 o 
  -4   1   4      237.04      220.74      5.37 o 
  -3   1   4      358.92      355.22      9.39 o 
  -2   1   4     5061.57     4901.96    134.17 o 
  -1   1   4    10340.18    10739.49    160.19 o 
   0   1   4     8053.65     8651.09    113.23 o 
   1   1   4     5492.62     5946.27    141.89 o 
   2   1   4    10843.61    11168.69    267.13 o 
   3   1   4     1332.88     1367.12     28.81 o 
   4   1   4     2357.96     2540.91     50.94 o 
   5   1   4       31.25       45.79      6.40 o 
   6   1   4      176.49      182.36      5.51 o 
   7   1   4      205.62      215.59      6.50 o 
   8   1   4      110.71      130.03      9.43 o 
  -8   2   4       70.17       64.27      6.23 o 
  -7   2   4      266.08      248.65     21.40 o 
  -6   2   4     1426.66     1357.59     46.31 o 
  -5   2   4     1396.89     1315.84     36.88 o 
  -4   2   4     2186.80     2140.21     16.67 o 
  -3   2   4     3197.34     3194.76     13.15 o 
  -2   2   4     6006.00     5741.95    325.68 o 
  -1   2   4      822.93      894.31     35.76 o 
   0   2   4       28.33       48.36      5.96 o 
   1   2   4      289.11      329.77      9.19 o 
   2   2   4     1609.54     1825.56      8.87 o 
   3   2   4     5163.98     5277.83     37.92 o 
   4   2   4     3364.64     3374.64     90.33 o 
   5   2   4      288.56      282.55     10.14 o 
   6   2   4      874.65      868.77     36.60 o 
   7   2   4     1003.19     1058.63     46.37 o 
   8   2   4      415.29      468.49     14.09 o 
  -8   3   4       41.55       49.25      5.36 o 
  -7   3   4      381.92      384.36     13.68 o 
  -6   3   4        0.03        1.57      1.50 o 
  -5   3   4      575.06      577.21     10.04 o 
  -4   3   4      120.51      125.44      4.21 o 
  -3   3   4      553.92      525.04      9.12 o 
  -2   3   4     3961.11     3819.02    166.60 o 
  -1   3   4     3581.35     3458.09    155.20 o 
   0   3   4     3236.60     3322.87     90.19 o 
   1   3   4     5948.29     6435.52    159.03 o 
   2   3   4     5197.71     5293.80     39.48 o 
   3   3   4      704.63      665.19      5.61 o 
   4   3   4      265.10      275.77      5.20 o 
   5   3   4      328.29      365.10     11.32 o 
   6   3   4      766.08      764.04     62.56 o 
   7   3   4      365.01      363.17     38.22 o 
   8   3   4      253.78      245.80      9.72 o 
  -7   4   4      659.44      679.94     18.63 o 
  -6   4   4     1180.27     1142.19     24.68 o 
  -5   4   4      319.80      293.62      8.03 o 
  -4   4   4     1502.32     1427.64     21.02 o 
  -3   4   4     3829.63     3750.17     59.45 o 
  -2   4   4     4186.19     4135.43    200.15 o 
  -1   4   4      192.41      232.67      4.78 o 
   0   4   4        0.23        6.14      0.68 o 
   1   4   4     1450.83     1733.47     47.75 o 
   2   4   4     1023.07     1033.30     36.59 o 
   3   4   4     3818.21     3932.43    121.36 o 
   4   4   4     2413.03     2383.34     32.42 o 
   5   4   4     1404.15     1369.32     22.05 o 
   6   4   4     2449.01     2365.44     58.11 o 
   7   4   4      664.02      634.99     12.16 o 
   8   4   4      192.49      186.15      7.62 o 
  -7   5   4      232.84      237.36     11.06 o 
  -6   5   4        7.99        8.91      2.97 o 
  -5   5   4       89.43       90.61      3.95 o 
  -4   5   4       70.69       71.88      3.29 o 
  -3   5   4      375.90      374.44      6.74 o 
  -2   5   4     2950.59     2862.76    112.54 o 
  -1   5   4     2443.14     2262.43     95.38 o 
   0   5   4     2554.32     2497.66    135.91 o 
   1   5   4      941.47      832.86     24.47 o 
   2   5   4     5925.17     6001.23    200.10 o 
   3   5   4     1743.06     1808.72     27.42 o 
   4   5   4      113.17      115.82      4.11 o 
   5   5   4      101.83      102.44      4.05 o 
   6   5   4      146.56      128.00      3.85 o 
   7   5   4       20.89       24.47      3.23 o 
   8   5   4       82.68       83.79      3.48 o 
  -6   6   4     1193.94     1191.34     24.22 o 
  -5   6   4      605.79      593.83     15.72 o 
  -4   6   4      646.87      626.69     17.59 o 
  -3   6   4      413.14      393.50     18.55 o 
  -2   6   4     2718.82     2708.52     97.10 o 
  -1   6   4       20.01       21.82      4.70 o 
   0   6   4        0.13        0.94      0.60 o 
   1   6   4      102.67       98.76      4.56 o 
   2   6   4      794.53      744.67     31.53 o 
   3   6   4     4931.61     5075.20    130.79 o 
   4   6   4     1110.21     1092.55     22.12 o 
   5   6   4      499.89      487.49     15.37 o 
   6   6   4     1409.53     1387.75     28.27 o 
   7   6   4     1158.04     1125.35     85.44 o 
   8   6   4      485.57      480.23     42.12 o 
   9   6   4       76.47       71.20      5.41 o 
  -6   7   4        4.13       -2.85      2.68 o 
  -5   7   4        7.82       11.18      2.50 o 
  -4   7   4       56.27       57.32      3.84 o 
  -3   7   4       29.50       28.27      2.53 o 
  -2   7   4     3264.33     3139.23    159.89 o 
  -1   7   4     2810.96     2858.83    127.42 o 
   0   7   4     1451.06     1414.60     54.74 o 
   1   7   4     2261.49     2296.86    161.32 o 
   2   7   4     5304.00     5313.85    349.84 o 
   3   7   4      339.71      321.65     12.55 o 
   4   7   4      228.86      211.17      5.91 o 
   5   7   4      230.54      246.81      6.65 o 
   6   7   4      145.10      134.84      6.20 o 
   7   7   4      200.64      191.81      6.40 o 
   8   7   4      338.62      341.40     20.90 o 
  -5   8   4      328.68      316.36     11.99 o 
  -4   8   4      689.56      676.07     32.52 o 
  -3   8   4      891.46      875.09     32.69 o 
  -2   8   4      582.00      546.72     26.47 o 
  -1   8   4      217.81      224.09     13.59 o 
   0   8   4      696.64      667.01     52.51 o 
   1   8   4       53.05       54.12      3.18 o 
   2   8   4      464.19      459.85     30.65 o 
   3   8   4     2033.02     2081.40    103.08 o 
   4   8   4      330.42      326.03      7.89 o 
   5   8   4      898.05      903.81     30.27 o 
   6   8   4     1152.42     1139.75     15.29 o 
   7   8   4     1052.73     1021.56     15.11 o 
   8   8   4      182.38      174.42      9.14 o 
  -4   9   4        9.11       11.19      2.07 o 
  -3   9   4       63.02       60.99      3.65 o 
  -2   9   4      784.06      805.52     17.99 o 
  -1   9   4      850.32      936.80     76.18 o 
   0   9   4     1910.80     1954.81    198.93 o 
   1   9   4     1424.82     1429.15    135.85 o 
   2   9   4     1059.11     1070.85     68.35 o 
   3   9   4      425.97      460.28     30.54 o 
   4   9   4      151.79      161.51      5.68 o 
   5   9   4       63.75       76.10      7.95 o 
   6   9   4       35.26       38.62      3.39 o 
   7   9   4       63.81       72.41      4.34 o 
   8   9   4       54.88       58.51      5.36 o 
  -3  10   4      646.20      665.27     17.93 o 
  -2  10   4      717.43      743.52     18.57 o 
  -1  10   4       28.78       27.13      4.02 o 
   0  10   4        0.21        3.94      2.77 o 
   1  10   4        6.98        9.51      3.90 o 
   2  10   4        2.63        3.48      1.68 o 
   3  10   4     1575.89     1648.93    120.60 o 
   4  10   4      712.57      726.55     30.74 o 
   5  10   4      595.57      598.09     25.21 o 
   6  10   4      737.74      747.50     22.76 o 
   7  10   4     1084.75     1097.08     16.78 o 
  -2  11   4      798.47      852.33     21.02 o 
  -1  11   4      739.31      763.13     19.56 o 
   0  11   4      441.23      455.21     14.90 o 
   1  11   4      624.99      661.59     70.71 o 
   2  11   4     2059.66     2228.18    281.34 o 
   3  11   4      227.76      265.59     34.00 o 
   4  11   4        5.50        6.29      2.15 o 
   5  11   4      174.08      184.73     11.56 o 
   6  11   4      115.26      125.59      5.76 o 
   7  11   4       30.49       28.90      6.55 o 
  -1  12   4       37.22       45.99      6.05 o 
   0  12   4       19.38       14.79      4.08 o 
   1  12   4       46.29       44.13      5.41 o 
   2  12   4      108.00      118.60      5.50 o 
   3  12   4      561.65      593.77     54.90 o 
   4  12   4       24.34       25.89      3.14 o 
   5  12   4      252.07      261.37     16.77 o 
   2  13   4     1090.80     1106.74     25.44 o 
   3  13   4      115.00      102.23      8.09 o 
  -3 -10   5       25.12       25.33      3.61 o 
  -2 -10   5       28.27       35.57      2.94 o 
  -1 -10   5       62.26       66.63      4.31 o 
   0 -10   5       26.11       28.10      6.99 o 
  -6  -9   5      192.83      195.09     10.07 o 
  -5  -9   5      441.50      504.76     15.14 o 
  -4  -9   5      761.95      947.51     20.38 o 
  -3  -9   5      839.89      821.12     18.69 o 
  -2  -9   5      614.22      627.90     16.85 o 
  -1  -9   5      380.07      396.48      9.24 o 
   0  -9   5      500.77      496.57     14.87 o 
   1  -9   5      472.21      469.49     20.09 o 
   2  -9   5      112.38      125.91      5.68 o 
  -7  -8   5      672.88      764.60     95.19 o 
  -6  -8   5      327.20      362.35     30.04 o 
  -5  -8   5      202.41      235.38     20.00 o 
  -4  -8   5      543.94      566.67     59.44 o 
  -3  -8   5      532.49      601.98     15.49 o 
  -2  -8   5        8.06       13.35      2.88 o 
  -1  -8   5      472.91      470.64     18.37 o 
   0  -8   5      104.69      110.88     10.77 o 
   1  -8   5      780.45      730.38     12.84 o 
   2  -8   5     1105.79     1101.61     16.53 o 
   3  -8   5      466.21      454.86     11.05 o 
  -7  -7   5      124.56      130.28      5.72 o 
  -6  -7   5      367.56      387.01     36.82 o 
  -5  -7   5      169.90      179.69     23.49 o 
  -4  -7   5      855.30      906.91     79.56 o 
  -3  -7   5     3668.04     3797.03    329.23 o 
  -2  -7   5     2673.43     2846.79    166.07 o 
  -1  -7   5      100.17      109.08      4.31 o 
   0  -7   5     1212.69     1205.29     17.82 o 
   1  -7   5     1293.16     1284.60     16.16 o 
   2  -7   5      146.39      141.40      6.72 o 
   3  -7   5        4.07        9.58      3.52 o 
   4  -7   5       56.30       59.05      5.59 o 
  -8  -6   5      351.59      369.82     40.52 o 
  -7  -6   5      422.20      457.26     46.46 o 
  -6  -6   5      215.86      229.39     12.81 o 
  -5  -6   5      467.75      504.40     39.91 o 
  -4  -6   5     1229.03     1288.52    111.87 o 
  -3  -6   5       34.75       33.91      2.82 o 
  -2  -6   5      334.61      320.34     15.31 o 
  -1  -6   5        7.55       11.55      3.09 o 
   0  -6   5       33.31       35.73      2.73 o 
   1  -6   5     2009.22     1948.45     18.77 o 
   2  -6   5     1432.59     1394.79     16.69 o 
   3  -6   5      469.71      451.89     10.02 o 
   4  -6   5      665.37      663.39     16.65 o 
   5  -6   5      888.80      924.07     37.96 o 
  -8  -5   5       52.90       56.89      4.20 o 
  -7  -5   5      109.40      115.70      5.31 o 
  -6  -5   5      264.77      268.98     19.97 o 
  -5  -5   5      397.08      442.85     47.16 o 
  -4  -5   5     2186.94     2246.05    210.99 o 
  -3  -5   5     3882.17     3888.15    346.90 o 
  -2  -5   5     2831.03     2727.57    132.90 o 
  -1  -5   5     1469.84     1527.02    125.67 o 
   0  -5   5     3828.55     3760.13     23.38 o 
   1  -5   5      396.18      394.22      7.98 o 
   2  -5   5      949.09      968.98     30.04 o 
   3  -5   5        1.94        4.70      1.86 o 
   4  -5   5      143.96      150.34      8.88 o 
   5  -5   5       46.96       45.93      3.70 o 
   6  -5   5      171.60      163.93     12.81 o 
  -8  -4   5      437.86      465.84     46.43 o 
  -7  -4   5      767.06      787.98     64.80 o 
  -6  -4   5      619.16      606.34     56.27 o 
  -5  -4   5      818.16      837.68     63.75 o 
  -4  -4   5     1310.07     1281.02    105.55 o 
  -3  -4   5       58.84       68.16      6.11 o 
  -2  -4   5        0.43        1.43      0.81 o 
  -1  -4   5      461.79      495.38     19.85 o 
   0  -4   5      349.35      327.97      6.45 o 
   1  -4   5     1939.14     1899.36     26.29 o 
   2  -4   5     3029.29     2948.04     21.57 o 
   3  -4   5     1624.44     1658.31     29.84 o 
   4  -4   5      428.16      409.23     13.10 o 
   5  -4   5     1134.06     1144.72     41.22 o 
   6  -4   5      777.00      802.96     38.80 o 
  -8  -3   5      146.23      157.57     28.24 o 
  -7  -3   5      260.59      264.75     29.92 o 
  -6  -3   5      193.39      180.37     19.79 o 
  -5  -3   5      653.01      655.81     63.40 o 
  -4  -3   5     1084.43     1056.18     61.28 o 
  -3  -3   5     4328.39     4361.93    467.85 o 
  -2  -3   5     4968.40     5183.25    186.06 o 
  -1  -3   5     1788.55     1812.09     75.62 o 
   0  -3   5     3170.74     3021.50    106.41 o 
   1  -3   5     2280.12     2258.77     16.67 o 
   2  -3   5     1495.88     1456.41     40.05 o 
   3  -3   5        6.55       13.66      3.11 o 
   4  -3   5     2203.93     2211.12     91.46 o 
   5  -3   5        0.17        3.19      1.69 o 
   6  -3   5      243.85      250.06      7.76 o 
   7  -3   5      397.52      427.74     38.60 o 
  -8  -2   5      882.98      886.97     38.16 o 
  -7  -2   5      862.69      832.86     62.56 o 
  -6  -2   5      429.68      398.69     28.56 o 
  -5  -2   5      995.03      998.00     75.28 o 
  -4  -2   5     1968.53     1936.45    146.65 o 
  -3  -2   5      316.85      324.64     17.99 o 
  -2  -2   5      923.15      982.63     41.07 o 
  -1  -2   5      736.41      792.99     16.64 o 
   0  -2   5       14.34       13.58      1.44 o 
   1  -2   5     3266.11     3218.32     34.67 o 
   2  -2   5     3868.81     3858.00     21.88 o 
   3  -2   5     1606.72     1706.40     54.67 o 
   4  -2   5     2051.37     2065.60     68.49 o 
   5  -2   5     1638.85     1628.82     35.25 o 
   6  -2   5      136.04      145.75      5.72 o 
   7  -2   5       22.18       30.90      3.21 o 
  -8  -1   5       28.52       33.34      3.28 o 
  -7  -1   5      116.61      117.32     14.29 o 
  -6  -1   5        2.57        6.16      4.42 o 
  -5  -1   5      704.24      681.83     55.45 o 
  -4  -1   5     1327.62     1259.01     32.34 o 
  -3  -1   5     7710.09     7818.65    419.32 o 
  -2  -1   5     3754.73     3960.26    145.50 o 
  -1  -1   5     3137.70     3338.61     57.66 o 
   0  -1   5    11447.42    12316.15    320.96 o 
   1  -1   5     3632.25     3783.90    101.82 o 
   2  -1   5      954.09     1019.67     21.82 o 
   3  -1   5       33.86       37.50      2.71 o 
   4  -1   5      939.26      981.66     36.65 o 
   5  -1   5        1.49        2.02      1.83 o 
   6  -1   5        3.61        6.52      3.29 o 
   7  -1   5      415.07      442.01     26.72 o 
   8  -1   5      287.24      298.97      8.79 o 
  -8   0   5      472.13      470.81     26.96 o 
  -7   0   5      767.02      746.99     49.20 o 
  -6   0   5      834.32      795.66     54.41 o 
  -5   0   5      559.17      559.16     30.51 o 
  -4   0   5     1521.72     1497.25     26.66 o 
  -3   0   5      216.23      218.90      6.17 o 
  -2   0   5      541.41      575.03     10.57 o 
  -1   0   5      111.08      129.67      4.59 o 
   0   0   5      974.37     1168.88     28.00 o 
   1   0   5     1269.78     1358.98     14.15 o 
   2   0   5     1475.04     1434.37     51.41 o 
   3   0   5      804.27      798.83     12.30 o 
   4   0   5     2019.82     1987.55     36.07 o 
   5   0   5     2309.00     2311.96     47.16 o 
   6   0   5     1880.39     1929.12     55.10 o 
   7   0   5       73.24       80.43      4.30 o 
   8   0   5       10.71       11.08      2.59 o 
  -8   1   5      154.42      145.81     10.83 o 
  -7   1   5      112.69      112.58      7.51 o 
  -6   1   5       38.09       33.28      4.31 o 
  -5   1   5      119.16      109.32      4.36 o 
  -4   1   5     1030.13      987.76     21.10 o 
  -3   1   5     8230.40     8371.85    164.73 o 
  -2   1   5     3325.02     3264.62     43.43 o 
  -1   1   5     2811.20     2988.54     53.36 o 
   0   1   5     7752.34     8536.26    133.10 o 
   1   1   5     4858.55     5390.27    116.58 o 
   2   1   5     3983.95     4453.93    117.20 o 
   3   1   5       40.53       57.45      4.47 o 
   4   1   5      647.41      674.93     18.51 o 
   5   1   5       79.54       91.99      3.84 o 
   6   1   5      384.06      415.41      8.48 o 
   7   1   5      474.82      501.86     27.62 o 
   8   1   5       26.03       39.36      5.18 o 
  -8   2   5      721.67      725.27     60.93 o 
  -7   2   5      726.83      702.59     34.03 o 
  -6   2   5      856.45      812.90     31.99 o 
  -5   2   5     1216.85     1227.63     35.19 o 
  -4   2   5     2457.44     2441.61     57.05 o 
  -3   2   5       26.32       45.58      2.47 o 
  -2   2   5        0.98        2.23      0.78 o 
  -1   2   5       25.54       31.17      1.92 o 
   0   2   5      448.52      526.63      8.06 o 
   1   2   5     4649.69     5115.19     76.88 o 
   2   2   5     4711.02     4794.64    145.32 o 
   3   2   5      175.83      135.89      3.60 o 
   4   2   5     1502.06     1471.22     15.99 o 
   5   2   5     2976.68     2979.18     50.62 o 
   6   2   5     1892.21     1871.61     17.21 o 
   7   2   5      160.55      162.61      8.27 o 
   8   2   5      434.37      486.54     14.96 o 
  -8   3   5       93.76       91.35      6.93 o 
  -7   3   5      263.36      249.46     25.62 o 
  -6   3   5       15.43       13.91      2.15 o 
  -5   3   5      272.48      259.76      6.68 o 
  -4   3   5      248.98      245.02      6.20 o 
  -3   3   5     2955.06     2724.68     60.55 o 
  -2   3   5     1750.43     1634.67     49.39 o 
  -1   3   5     4326.25     4732.75    169.29 o 
   0   3   5     2877.30     3005.27     57.43 o 
   1   3   5     2378.85     2570.73     72.28 o 
   2   3   5     1582.39     1663.66     30.04 o 
   3   3   5      594.99      626.31     11.06 o 
   4   3   5     2149.38     2253.10     46.78 o 
   5   3   5      294.68      326.62      9.96 o 
   6   3   5      293.09      306.28     12.52 o 
   7   3   5      397.70      426.10     13.10 o 
  -7   4   5      135.51      142.29      8.50 o 
  -6   4   5      625.33      615.27     13.33 o 
  -5   4   5      769.36      718.45     11.24 o 
  -4   4   5     1699.15     1622.35     74.05 o 
  -3   4   5      177.36      164.90      3.57 o 
  -2   4   5      198.62      189.26     11.59 o 
  -1   4   5     1173.35     1324.28     36.45 o 
   0   4   5       36.07       37.78      1.45 o 
   1   4   5     2394.59     2533.33     53.89 o 
   2   4   5     3506.62     3754.11    142.61 o 
   3   4   5     2007.49     1976.85     12.50 o 
   4   4   5     2430.04     2401.12     19.57 o 
   5   4   5     1872.64     1815.67     14.22 o 
   6   4   5     1480.19     1348.61     37.87 o 
   7   4   5      462.65      428.33     12.65 o 
   8   4   5      374.07      377.12      9.11 o 
  -7   5   5        5.76        3.38      2.74 o 
  -6   5   5        9.11        8.21      2.91 o 
  -5   5   5      288.50      285.78      7.12 o 
  -4   5   5      167.39      164.40      5.08 o 
  -3   5   5     4139.16     3828.69     21.55 o 
  -2   5   5      933.98      892.88     46.84 o 
  -1   5   5     1904.58     1784.53     70.78 o 
   0   5   5     3805.63     3817.86     92.17 o 
   1   5   5     5515.09     5946.41    193.64 o 
   2   5   5      267.41      260.65      5.60 o 
   3   5   5      147.44      157.35      4.64 o 
   4   5   5      696.73      720.58     10.14 o 
   5   5   5        4.29        1.64      1.06 o 
   6   5   5      311.76      296.30      5.95 o 
   7   5   5      582.17      539.22     14.75 o 
   8   5   5      142.47      143.27      4.45 o 
  -6   6   5       30.98       26.20      4.08 o 
  -5   6   5      140.04      124.71      7.16 o 
  -4   6   5     1530.67     1451.59     22.94 o 
  -3   6   5       64.75       63.32      2.65 o 
  -2   6   5      114.05      105.02      5.61 o 
  -1   6   5       44.23       46.12      1.95 o 
   0   6   5      101.00       89.81      2.33 o 
   1   6   5     1937.98     2029.40    111.93 o 
   2   6   5     1804.44     1790.41     24.34 o 
   3   6   5      450.17      457.82      8.94 o 
   4   6   5     1980.40     2005.68     24.42 o 
   5   6   5     3000.51     3000.47     22.56 o 
   6   6   5     2045.26     2010.30     61.19 o 
   7   6   5      494.09      491.16     28.18 o 
   8   6   5      644.67      617.58     44.60 o 
  -6   7   5       29.75       34.23      4.13 o 
  -5   7   5        6.19        8.67      2.62 o 
  -4   7   5     1003.96      973.19     19.10 o 
  -3   7   5     2234.02     2205.68     68.53 o 
  -2   7   5      372.21      389.19     24.82 o 
  -1   7   5     1619.20     1528.15     55.51 o 
   0   7   5     2560.83     2568.70    127.24 o 
   1   7   5     1536.88     1550.66    117.14 o 
   2   7   5      189.86      196.18      9.66 o 
   3   7   5      268.53      270.14      6.63 o 
   4   7   5      479.56      482.02     22.82 o 
   5   7   5        4.43        8.73      1.80 o 
   6   7   5      515.41      505.85     10.11 o 
   7   7   5      282.44      282.21      8.03 o 
   8   7   5      112.13      117.28      5.32 o 
  -5   8   5      258.82      263.67     10.65 o 
  -4   8   5      398.57      370.91     11.99 o 
  -3   8   5       22.29       21.61      3.81 o 
  -2   8   5      227.09      241.84     20.29 o 
  -1   8   5        3.47        7.00      2.33 o 
   0   8   5      189.97      183.01     16.13 o 
   1   8   5     1078.13     1069.39     51.35 o 
   2   8   5     1433.37     1433.96    115.27 o 
   3   8   5      708.42      695.22     29.75 o 
   4   8   5     2282.41     2187.95    101.91 o 
   5   8   5     2289.68     2153.32     57.78 o 
   6   8   5     1244.84     1173.24     18.11 o 
   7   8   5      295.07      300.83     15.78 o 
   8   8   5      638.14      599.19     45.47 o 
  -3   9   5      962.78     1025.06     20.73 o 
  -2   9   5      803.89      768.20     17.58 o 
  -1   9   5      499.58      521.57     39.79 o 
   0   9   5      604.87      618.70     68.67 o 
   1   9   5     1321.11     1441.03    135.91 o 
   2   9   5      373.99      420.22     20.73 o 
   3   9   5      214.12      228.28     13.59 o 
   4   9   5      521.41      500.70     24.83 o 
   5   9   5       22.44       24.57      7.54 o 
   6   9   5       22.00       25.52      2.85 o 
   7   9   5       44.70       48.92      4.69 o 
   8   9   5      113.88      111.73      5.43 o 
  -3  10   5       50.60       52.63      5.76 o 
  -2  10   5        8.13       10.01      3.38 o 
  -1  10   5       12.76       18.28      3.73 o 
   0  10   5       51.52       59.80      3.79 o 
   1  10   5      997.44     1021.44     91.26 o 
   2  10   5     1115.78     1197.14    146.62 o 
   3  10   5      402.86      384.57     28.15 o 
   4  10   5      909.82      892.36     60.55 o 
   5  10   5     1621.26     1669.65     84.04 o 
   6  10   5      939.14      922.28     17.35 o 
   7  10   5      218.18      217.30      7.59 o 
  -2  11   5      188.49      217.91     10.83 o 
  -1  11   5      508.61      486.65     15.60 o 
   0  11   5     1015.24      966.03     21.72 o 
   1  11   5      697.59      724.73     73.56 o 
   2  11   5       11.99        7.14      3.38 o 
   3  11   5      215.23      227.66     20.46 o 
   4  11   5      379.43      419.45     30.68 o 
   5  11   5        5.00       -0.86      3.17 o 
   6  11   5       97.31      108.45      5.43 o 
  -1  12   5      174.03      169.07     10.01 o 
   0  12   5        5.92        1.28      3.61 o 
   1  12   5      145.83      132.80      8.73 o 
   2  12   5      210.26      238.58     17.52 o 
   3  12   5      103.89      104.60     10.01 o 
   4  12   5      583.07      640.12     67.30 o 
   5  12   5      887.44      949.25     70.30 o 
   2  13   5        3.80       -2.27      3.78 o 
   3  13   5       64.69       69.93     10.89 o 
  -3 -10   6      205.10      203.07      9.61 o 
  -2 -10   6       14.22       10.60      3.09 o 
  -1 -10   6      195.99      199.98      6.85 o 
  -5  -9   6      132.32      214.30     10.36 o 
  -4  -9   6      850.13     1019.18     22.24 o 
  -3  -9   6      362.91      336.91     12.46 o 
  -2  -9   6      404.98      402.70     13.74 o 
  -1  -9   6      739.85      693.74     12.70 o 
   0  -9   6      582.65      565.86     15.22 o 
   1  -9   6        0.56        5.47      2.45 o 
  -6  -8   6      327.83      365.54     29.11 o 
  -5  -8   6      449.79      495.21     42.21 o 
  -4  -8   6       37.07       36.74      4.95 o 
  -3  -8   6      844.63      987.86     20.96 o 
  -2  -8   6       23.58       27.20      4.74 o 
  -1  -8   6      619.77      597.47     11.15 o 
   0  -8   6      701.92      678.00     12.34 o 
   1  -8   6     1271.01     1265.72     35.54 o 
   2  -8   6      247.73      236.20      7.80 o 
   3  -8   6      887.65      882.83     16.21 o 
  -7  -7   6       84.72       94.82      5.15 o 
  -6  -7   6      245.11      272.01     15.84 o 
  -5  -7   6     1562.74     1675.19    165.17 o 
  -4  -7   6     1898.06     2051.69    175.94 o 
  -3  -7   6      146.32      151.19      7.92 o 
  -2  -7   6      957.31      991.84    100.57 o 
  -1  -7   6     1714.05     1603.68     75.34 o 
   0  -7   6      588.17      562.95     10.65 o 
   1  -7   6       15.93       14.91      2.33 o 
   2  -7   6       39.33       36.54      3.31 o 
   3  -7   6       21.52       18.46      2.78 o 
   4  -7   6       38.32       41.04      3.80 o 
  -7  -6   6      174.33      198.80     13.62 o 
  -6  -6   6      744.75      775.89     46.72 o 
  -5  -6   6      143.78      156.18      5.85 o 
  -4  -6   6        0.39        4.86      2.88 o 
  -3  -6   6       74.80       72.24      6.17 o 
  -2  -6   6       18.65       19.92      2.13 o 
  -1  -6   6     1365.93     1306.22     31.18 o 
   0  -6   6      588.78      578.12     10.20 o 
   1  -6   6     2032.71     1941.38     26.90 o 
   2  -6   6      424.34      421.12      9.55 o 
   3  -6   6     1891.55     1842.54     42.41 o 
   4  -6   6     1163.24     1174.99     17.66 o 
   5  -6   6      376.17      382.29     10.50 o 
  -8  -5   6      180.66      181.03      9.69 o 
  -7  -5   6       91.07       95.32      5.00 o 
  -6  -5   6      634.82      648.36     54.26 o 
  -5  -5   6     1106.08     1104.54     86.11 o 
  -4  -5   6     1948.79     2007.38    172.18 o 
  -3  -5   6      994.95     1014.12     72.13 o 
  -2  -5   6     1786.41     1850.81     88.49 o 
  -1  -5   6     1733.11     1711.74    118.10 o 
   0  -5   6     2781.38     2763.29     68.32 o 
   1  -5   6      154.12      154.42      5.27 o 
   2  -5   6       82.84       82.97      4.80 o 
   3  -5   6       59.00       61.16      3.77 o 
   4  -5   6      210.64      201.54      6.98 o 
   5  -5   6      359.98      367.75      9.96 o 
  -8  -4   6      289.39      306.44     37.61 o 
  -7  -4   6      237.41      247.76     16.97 o 
  -6  -4   6      482.51      492.09     45.79 o 
  -5  -4   6      212.21      218.56     23.43 o 
  -4  -4   6       69.25       69.81      4.05 o 
  -3  -4   6      651.58      687.91     56.33 o 
  -2  -4   6        1.06        1.38      0.87 o 
  -1  -4   6     1391.70     1387.33     50.24 o 
   0  -4   6     2209.09     2128.57     65.90 o 
   1  -4   6     2279.11     2301.54     18.93 o 
   2  -4   6       33.23       35.71      2.70 o 
   3  -4   6     1834.51     1769.17     30.65 o 
   4  -4   6     1373.37     1357.90     19.12 o 
   5  -4   6      428.18      428.81     10.29 o 
   6  -4   6       69.35       77.85      9.66 o 
  -8  -3   6      100.02      107.29      6.17 o 
  -7  -3   6      126.91      157.13     33.13 o 
  -6  -3   6      319.14      303.50     17.49 o 
  -5  -3   6     1424.51     1406.31    127.62 o 
  -4  -3   6     4062.57     4192.01    333.45 o 
  -3  -3   6      983.08     1013.06    112.19 o 
  -2  -3   6     2591.66     2589.46     92.88 o 
  -1  -3   6     3096.62     3064.83    115.31 o 
   0  -3   6     3514.65     3517.47     85.49 o 
   1  -3   6      421.42      416.61      7.59 o 
   2  -3   6     2482.67     2426.86     37.70 o 
   3  -3   6       26.77       30.84      4.72 o 
   4  -3   6      600.41      560.67     29.20 o 
   5  -3   6     1167.29     1139.88     31.09 o 
   6  -3   6      448.05      441.93     10.60 o 
  -8  -2   6      200.09      206.67      7.39 o 
  -7  -2   6      194.58      200.94     16.21 o 
  -6  -2   6      607.48      629.54     31.09 o 
  -5  -2   6      303.52      318.13     31.61 o 
  -4  -2   6        2.75        3.37      2.85 o 
  -3  -2   6      455.58      428.58     29.58 o 
  -2  -2   6      758.98      808.73     14.78 o 
  -1  -2   6     1576.04     1608.30     44.87 o 
   0  -2   6     1122.00     1127.93     29.08 o 
   1  -2   6     4283.14     4466.14    119.15 o 
   2  -2   6      999.80      964.29     13.51 o 
   3  -2   6     2200.85     2104.04     30.65 o 
   4  -2   6      578.07      550.79     14.29 o 
   5  -2   6      420.05      433.31     17.99 o 
   6  -2   6      146.49      152.36      6.00 o 
   7  -2   6      212.09      227.30      7.80 o 
  -8  -1   6       29.20       33.52      6.37 o 
  -7  -1   6      280.38      266.14     20.96 o 
  -6  -1   6      212.84      203.34     12.23 o 
  -5  -1   6     2628.32     2515.27    122.78 o 
  -4  -1   6     2990.22     2939.39    148.34 o 
  -3  -1   6     2266.03     2352.77     69.08 o 
  -2  -1   6     4807.99     5074.99    108.67 o 
  -1  -1   6     3591.96     3633.11     76.64 o 
   0  -1   6     2173.67     2330.56     64.48 o 
   1  -1   6       22.15       20.94      2.31 o 
   2  -1   6      739.98      765.83     23.11 o 
   3  -1   6      229.56      231.92      5.78 o 
   4  -1   6       15.54       21.12      2.41 o 
   5  -1   6     1498.00     1524.62     16.94 o 
   6  -1   6      858.96      883.54     29.58 o 
   7  -1   6      686.46      732.45     22.94 o 
  -8   0   6      199.43      188.95     13.91 o 
  -7   0   6      107.27      102.62      4.91 o 
  -6   0   6      716.46      783.86     17.99 o 
  -5   0   6      557.38      530.95      9.76 o 
  -4   0   6        5.45        5.01      1.54 o 
  -3   0   6      199.75      181.95      7.13 o 
  -2   0   6      225.85      243.49      4.50 o 
  -1   0   6      326.85      330.47     12.86 o 
   0   0   6      469.10      420.14      4.86 o 
   1   0   6     3732.44     4030.97     34.35 o 
   2   0   6     1079.73     1107.47     35.41 o 
   3   0   6     6143.97     6622.10    204.06 o 
   4   0   6     3498.74     3413.27     89.28 o 
   5   0   6      814.66      809.64     11.80 o 
   6   0   6       58.75       75.74      5.79 o 
   7   0   6      226.43      240.28      7.48 o 
   8   0   6       36.76       48.26      5.94 o 
  -8   1   6        9.19        9.25      2.35 o 
  -7   1   6        2.40        0.38      1.81 o 
  -6   1   6      171.20      168.15      5.95 o 
  -5   1   6     2488.52     2468.20    124.65 o 
  -4   1   6     1299.04     1265.67     13.91 o 
  -3   1   6     1297.22     1324.09     60.66 o 
  -2   1   6     2723.75     2813.97     51.84 o 
  -1   1   6     6656.58     7012.15    110.50 o 
   0   1   6     3559.69     3876.73     58.65 o 
   1   1   6       16.56       19.23      3.24 o 
   2   1   6      578.65      568.47     13.31 o 
   3   1   6      110.45      112.36      2.82 o 
   4   1   6      412.77      440.97      5.81 o 
   5   1   6      911.52      942.52     26.61 o 
   6   1   6      409.73      415.24     23.64 o 
   7   1   6      417.11      462.72     14.67 o 
   8   1   6      872.08      966.90     22.47 o 
  -8   2   6      205.11      193.70     18.72 o 
  -7   2   6      326.50      333.71      8.87 o 
  -6   2   6      368.71      379.86     11.03 o 
  -5   2   6       70.41       68.35      3.66 o 
  -4   2   6        3.20        2.40      1.37 o 
  -3   2   6       37.71       32.83      2.35 o 
  -2   2   6       40.16       48.64      1.85 o 
  -1   2   6     1856.14     1921.19     17.34 o 
   0   2   6     2472.05     2591.06     27.24 o 
   1   2   6     1221.13     1277.37      8.41 o 
   2   2   6     1163.76     1177.94     38.99 o 
   3   2   6     5690.36     6031.01    114.24 o 
   4   2   6     4207.43     4251.45     33.35 o 
   5   2   6      952.96      962.91      9.89 o 
   6   2   6      380.04      389.66     12.46 o 
   7   2   6      401.71      463.37     14.44 o 
   8   2   6       72.28       68.12      6.23 o 
  -7   3   6       58.70       53.54      3.65 o 
  -6   3   6       22.06       22.37      2.53 o 
  -5   3   6      859.56      814.90     12.24 o 
  -4   3   6     2036.97     1920.84     25.76 o 
  -3   3   6     1756.46     1755.90     21.48 o 
  -2   3   6     1729.39     1681.44     48.49 o 
  -1   3   6     3612.76     3795.57    116.79 o 
   0   3   6     3532.56     3822.42     89.05 o 
   1   3   6     1083.10     1176.96     26.55 o 
   2   3   6     1429.99     1474.86     27.89 o 
   3   3   6       26.47       26.00      1.48 o 
   4   3   6      458.85      481.23      7.99 o 
   5   3   6      794.07      771.29     33.74 o 
   6   3   6      477.07      472.78     20.11 o 
   7   3   6      713.56      753.06     18.22 o 
   8   3   6     1195.68     1314.12     25.44 o 
  -7   4   6       61.85       57.85      7.54 o 
  -6   4   6      499.86      477.69     23.55 o 
  -5   4   6      271.77      246.45      6.81 o 
  -4   4   6       19.29       23.46      3.17 o 
  -3   4   6      355.13      349.75      7.03 o 
  -2   4   6      291.41      288.96      8.98 o 
  -1   4   6      550.94      548.25     23.59 o 
   0   4   6     2110.76     2279.79     48.84 o 
   1   4   6     2979.87     3121.55     63.09 o 
   2   4   6     1727.63     1801.43     31.32 o 
   3   4   6     4260.42     4275.14     36.12 o 
   4   4   6     4722.58     4587.03     55.92 o 
   5   4   6     1370.61     1292.24     14.98 o 
   6   4   6      802.47      765.34     34.35 o 
   7   4   6      217.68      218.31      6.51 o 
   8   4   6       39.24       35.27      3.29 o 
  -7   5   6       90.07       95.94      6.87 o 
  -6   5   6        8.13        9.58      4.05 o 
  -5   5   6     1635.55     1559.45     17.52 o 
  -4   5   6      770.08      738.80     17.55 o 
  -3   5   6      774.56      730.42     14.26 o 
  -2   5   6     1686.50     1659.01     60.90 o 
  -1   5   6     3878.74     3885.10    107.20 o 
   0   5   6     1053.10     1079.24     29.02 o 
   1   5   6      152.61      171.90      5.24 o 
   2   5   6      793.41      815.86     31.87 o 
   3   5   6      210.92      218.16      5.76 o 
   4   5   6      285.25      282.77      5.47 o 
   5   5   6      564.77      539.45      7.85 o 
   6   5   6      242.92      234.64      7.53 o 
   7   5   6      195.24      197.91      5.22 o 
   8   5   6      586.81      617.61     13.39 o 
  -6   6   6      666.92      678.72     18.34 o 
  -5   6   6      143.10      138.87      5.14 o 
  -4   6   6        1.89        0.63      1.69 o 
  -3   6   6        0.12        0.89      1.17 o 
  -2   6   6       82.18       71.76      3.23 o 
  -1   6   6      734.52      695.14     20.46 o 
   0   6   6     1554.87     1618.63    115.19 o 
   1   6   6     2008.84     2099.69     87.24 o 
   2   6   6     1525.55     1549.96     50.59 o 
   3   6   6     5278.95     5213.40    203.85 o 
   4   6   6     4690.01     4522.94     27.31 o 
   5   6   6     2069.46     1949.33     18.72 o 
   6   6   6      850.59      826.79     18.25 o 
   7   6   6      365.67      350.24      8.66 o 
   8   6   6       59.53       56.85      4.40 o 
  -6   7   6      146.70      151.72      8.21 o 
  -5   7   6      649.77      613.34     16.42 o 
  -4   7   6      157.77      158.79      5.33 o 
  -3   7   6      655.25      644.22     45.61 o 
  -2   7   6      836.52      853.07     22.09 o 
  -1   7   6     2466.12     2432.65    215.56 o 
   0   7   6      650.47      683.84     58.60 o 
   1   7   6      602.01      593.20     34.26 o 
   2   7   6     1085.17     1063.15     44.19 o 
   3   7   6      660.12      667.55     43.29 o 
   4   7   6      312.66      334.53      7.84 o 
   5   7   6      437.92      424.75      9.08 o 
   6   7   6      124.20      128.22      5.73 o 
   7   7   6       10.98       16.31      4.05 o 
   8   7   6      553.18      560.24     11.75 o 
  -5   8   6      177.14      185.25      8.73 o 
  -4   8   6       36.85       36.15      3.84 o 
  -3   8   6        9.75       15.84      3.49 o 
  -2   8   6       18.83       21.33      2.62 o 
  -1   8   6      362.32      339.20     11.85 o 
   0   8   6     1219.56     1176.72     89.66 o 
   1   8   6      932.67      865.55     46.17 o 
   2   8   6     1496.54     1450.93    115.48 o 
   3   8   6     2873.07     2808.55     71.87 o 
   4   8   6     1932.60     1914.20     90.76 o 
   5   8   6      414.05      405.64     13.33 o 
   6   8   6      609.31      612.32     11.71 o 
   7   8   6      794.38      797.64     13.93 o 
   8   8   6       27.80       23.93      3.06 o 
  -2   9   6      364.54      410.22      8.93 o 
  -1   9   6     1524.23     1538.54     63.84 o 
   0   9   6      914.05     1011.18     73.44 o 
   1   9   6      420.70      398.95     29.05 o 
   2   9   6      653.22      617.88     34.09 o 
   3   9   6      489.24      460.04     18.43 o 
   4   9   6       17.66       24.91      8.21 o 
   5   9   6       92.79       99.41      4.89 o 
   6   9   6      352.48      352.42     12.37 o 
   7   9   6      512.05      508.46     30.89 o 
  -2  10   6      108.14      103.57      7.28 o 
  -1  10   6      162.26      172.11     14.18 o 
   0  10   6      776.71      827.66     74.35 o 
   1  10   6      424.53      423.46     49.34 o 
   2  10   6      485.55      470.22     20.67 o 
   3  10   6     1733.75     1747.59    127.47 o 
   4  10   6     1804.25     1814.73    118.68 o 
   5  10   6      354.33      351.39      9.28 o 
   6  10   6      182.24      181.25      6.91 o 
   7  10   6      104.22      106.11      5.49 o 
  -2  11   6      244.57      247.61     11.35 o 
  -1  11   6      604.36      595.64     17.35 o 
   0  11   6      180.42      189.13     16.27 o 
   1  11   6       63.25       64.82      4.19 o 
   2  11   6      441.19      481.33     28.64 o 
   3  11   6      128.17      131.86     15.17 o 
   4  11   6       75.28       87.03      4.75 o 
   5  11   6      100.61      108.62     16.68 o 
   6  11   6       40.47       50.01      4.34 o 
  -1  12   6       68.05       69.46      6.64 o 
   0  12   6      350.67      383.26     14.61 o 
   1  12   6      175.21      204.89     28.56 o 
   2  12   6      308.03      339.46     32.86 o 
   3  12   6     1204.18     1299.38    112.83 o 
   4  12   6      947.06      989.98     62.12 o 
   5  12   6      379.36      396.51     30.45 o 
  -4  -9   7      163.77      205.05     10.36 o 
  -3  -9   7      813.52      789.51     20.20 o 
  -2  -9   7      658.96      645.59     18.34 o 
  -1  -9   7      113.18      115.99      5.07 o 
   0  -9   7       17.98       19.51      2.55 o 
  -5  -8   7      219.94      252.03     11.41 o 
  -4  -8   7        2.38        3.09      3.14 o 
  -3  -8   7       66.42       79.41      6.29 o 
  -2  -8   7      494.22      490.79     15.43 o 
  -1  -8   7     1249.66     1265.08     24.66 o 
   0  -8   7      778.47      786.80     13.79 o 
   1  -8   7      599.68      571.50     12.18 o 
   2  -8   7      788.83      781.76     19.36 o 
  -6  -7   7      639.62      690.41     75.83 o 
  -5  -7   7      391.27      434.88     27.42 o 
  -4  -7   7      469.18      542.95     15.95 o 
  -3  -7   7     1249.72     1405.41     25.21 o 
  -1  -7   7      200.13      187.53      6.05 o 
   0  -7   7       16.25       21.51      2.91 o 
   1  -7   7       76.11       86.26      4.47 o 
   2  -7   7       31.33       41.33      3.44 o 
   3  -7   7      509.96      499.33     11.79 o 
  -7  -6   7      137.37      154.90      6.67 o 
  -6  -6   7       53.04       52.82      3.96 o 
  -5  -6   7       64.45       57.62      4.03 o 
  -4  -6   7        1.30        2.27      2.91 o 
  -3  -6   7      134.49      154.40      8.09 o 
  -2  -6   7      218.67      221.70      9.55 o 
  -1  -6   7     1996.40     1894.00     45.44 o 
   0  -6   7      617.86      605.83     10.89 o 
   1  -6   7     1448.53     1378.92     31.41 o 
   2  -6   7     1814.28     1777.45     20.42 o 
   3  -6   7      716.41      677.07     13.17 o 
   4  -6   7        5.89        4.02      2.08 o 
  -7  -5   7      295.45      303.17     11.85 o 
  -6  -5   7      721.46      757.71     57.52 o 
  -5  -5   7     1074.77     1114.58     90.59 o 
  -4  -5   7      611.32      636.34     44.65 o 
  -3  -5   7     2682.26     2688.85    201.96 o 
  -2  -5   7     3130.06     3412.22     35.92 o 
  -1  -5   7      513.23      539.33     23.37 o 
   0  -5   7        1.94        0.51      2.42 o 
   1  -5   7       40.10       47.34      3.67 o 
   2  -5   7       67.33       67.24      3.87 o 
   3  -5   7      823.21      800.77     13.67 o 
   4  -5   7      351.31      339.83      9.39 o 
   5  -5   7      354.13      353.15     10.00 o 
  -7  -4   7      290.97      324.28     36.65 o 
  -6  -4   7      121.51      124.57      5.50 o 
  -5  -4   7       65.51       64.61      3.93 o 
  -4  -4   7        0.90        7.53      1.73 o 
  -3  -4   7      134.39      146.16      8.47 o 
  -2  -4   7      897.14      888.26     52.46 o 
  -1  -4   7     1176.92     1203.15     50.56 o 
   0  -4   7       75.07       78.64      3.53 o 
   1  -4   7     1222.53     1162.98     17.79 o 
   2  -4   7     2430.96     2298.82     70.79 o 
   3  -4   7     1534.71     1503.13     17.85 o 
   4  -4   7      188.26      190.11      6.87 o 
   5  -4   7      176.38      184.50      6.96 o 
  -8  -3   7       89.98       85.91      6.93 o 
  -7  -3   7      363.02      358.94     20.20 o 
  -6  -3   7     1632.45     1607.30    105.32 o 
  -5  -3   7      935.86      898.95     47.65 o 
  -4  -3   7      744.40      721.40     37.76 o 
  -3  -3   7     2146.47     2082.69    106.51 o 
  -2  -3   7     2907.92     2946.06    215.93 o 
  -1  -3   7     1296.55     1317.07     47.87 o 
   0  -3   7      683.89      687.61     49.84 o 
   1  -3   7        3.38        2.34      2.65 o 
   2  -3   7      575.49      538.88      9.63 o 
   3  -3   7     2335.87     2231.21     37.11 o 
   4  -3   7      981.12     1006.59     14.72 o 
   5  -3   7      500.37      495.57     12.90 o 
   6  -3   7      659.18      675.08     20.84 o 
  -8  -2   7       64.54       76.51      9.14 o 
  -7  -2   7      480.41      497.02     44.33 o 
  -6  -2   7       79.58       84.42      5.59 o 
  -5  -2   7        1.99        5.62      1.82 o 
  -4  -2   7      251.48      265.58     10.48 o 
  -3  -2   7        1.98       11.41      5.91 o 
  -2  -2   7      923.82      879.36     39.85 o 
  -1  -2   7     3994.36     4170.27    122.41 o 
   0  -2   7     1606.94     1604.82     46.80 o 
   1  -2   7     1466.86     1378.04     64.01 o 
   2  -2   7     2577.27     2556.21     39.18 o 
   3  -2   7     1441.88     1469.21     50.10 o 
   4  -2   7      726.91      712.87     13.01 o 
   5  -2   7      448.91      444.10     12.60 o 
   6  -2   7      255.09      259.83      8.03 o 
  -8  -1   7       19.66       19.29      2.74 o 
  -7  -1   7      403.04      411.17     29.08 o 
  -6  -1   7     1347.25     1310.28     67.59 o 
  -5  -1   7      936.24      874.17     58.86 o 
  -4  -1   7     1207.33     1212.08     69.83 o 
  -3  -1   7     1635.31     1626.93     52.02 o 
  -2  -1   7     2328.38     2219.40    104.18 o 
  -1  -1   7       97.72       99.80      3.17 o 
   0  -1   7      576.88      573.10     13.05 o 
   1  -1   7      358.41      337.68      9.24 o 
   2  -1   7       16.87       38.49     15.11 o 
   3  -1   7     2324.80     2414.31     44.83 o 
   4  -1   7     1106.40     1076.92     13.89 o 
   5  -1   7     1054.59     1034.04     45.09 o 
   6  -1   7      650.33      700.84     12.72 o 
   7  -1   7      814.01      859.01     15.01 o 
  -8   0   7      110.81      110.57      8.62 o 
  -7   0   7      416.92      424.49     19.79 o 
  -6   0   7        5.75        4.49      1.93 o 
  -5   0   7       28.37       21.43      2.59 o 
  -4   0   7       87.93       96.57      5.30 o 
  -3   0   7        3.47        7.64      1.62 o 
  -2   0   7      568.62      539.02     16.07 o 
  -1   0   7     3993.36     4184.11     54.80 o 
   0   0   7     2122.95     2252.17     12.36 o 
   1   0   7     5055.59     5552.81     76.47 o 
   2   0   7     5004.71     5195.23    177.84 o 
   3   0   7     2212.37     2221.93     67.42 o 
   4   0   7      500.26      493.88     17.55 o 
   5   0   7      192.27      212.99      7.45 o 
   6   0   7      400.43      423.88      9.53 o 
   7   0   7        1.37       -1.46      2.85 o 
  -7   1   7      456.73      448.05     26.61 o 
  -6   1   7      640.32      637.90     27.19 o 
  -5   1   7      733.98      695.50     19.27 o 
  -4   1   7     1141.10     1122.00     19.07 o 
  -3   1   7     3731.91     3722.94     91.52 o 
  -2   1   7     3641.63     3663.01    215.35 o 
  -1   1   7      347.87      330.99      3.86 o 
   0   1   7      364.99      374.23      6.59 o 
   1   1   7      256.43      271.26     14.58 o 
   2   1   7       11.43       27.10      7.27 o 
   3   1   7     2432.34     2500.18     53.33 o 
   4   1   7      894.73      880.57     11.44 o 
   5   1   7      622.11      627.95     15.43 o 
   6   1   7      783.65      835.04     19.33 o 
   7   1   7     1332.40     1454.08     27.07 o 
  -7   2   7      202.44      198.62     14.79 o 
  -6   2   7       19.94       12.96      2.39 o 
  -5   2   7        2.87        6.53      1.75 o 
  -4   2   7        5.83        3.07      3.06 o 
  -3   2   7       72.83       75.22      3.49 o 
  -2   2   7     1049.23     1062.90     34.44 o 
  -1   2   7     1953.40     2049.37     16.33 o 
   0   2   7     1452.94     1530.93      8.59 o 
   1   2   7     4626.23     5031.59     95.23 o 
   2   2   7     7136.87     7015.23    253.79 o 
   3   2   7     2199.25     2260.25     48.62 o 
   4   2   7      461.33      453.75     14.72 o 
   5   2   7     1003.03     1063.31     20.14 o 
   6   2   7      737.42      786.89     18.46 o 
   7   2   7       44.30       49.54      5.24 o 
   8   2   7       51.60       63.23      6.17 o 
  -7   3   7      156.07      158.33      6.21 o 
  -6   3   7     1076.20     1029.76     15.29 o 
  -5   3   7      730.61      697.90     19.12 o 
  -4   3   7      646.66      641.21     10.52 o 
  -3   3   7     2028.91     1987.90     17.23 o 
  -2   3   7     3295.60     3416.38     21.04 o 
  -1   3   7      918.29      946.59     25.30 o 
   0   3   7      723.24      761.20      7.02 o 
   1   3   7      387.27      374.55      5.22 o 
   2   3   7       35.15       58.00     10.71 o 
   3   3   7     1101.31     1189.94     37.06 o 
   4   3   7      393.22      402.90      7.61 o 
   5   3   7     1204.49     1200.92     13.97 o 
   6   3   7     1421.60     1499.84     25.27 o 
   7   3   7      518.15      553.26     16.30 o 
   8   3   7       92.43      102.58      7.45 o 
  -7   4   7      370.52      357.61     15.17 o 
  -6   4   7        0.45       -0.63      1.81 o 
  -5   4   7        0.19       -1.46      2.01 o 
  -4   4   7       38.59       37.75      2.77 o 
  -3   4   7        8.48       14.64      3.46 o 
  -2   4   7     1408.97     1356.93     60.26 o 
  -1   4   7     2709.04     2794.22    113.46 o 
   0   4   7     2581.73     2769.06     79.08 o 
   1   4   7     4570.62     4820.91     68.30 o 
   2   4   7     7363.39     7440.44    194.53 o 
   3   4   7     2382.18     2417.59     63.86 o 
   4   4   7     1319.51     1302.96     37.55 o 
   5   4   7      104.69      106.86      3.55 o 
   6   4   7      260.84      258.99     14.31 o 
   7   4   7       12.47       12.57      2.50 o 
   8   4   7        0.07        5.32      2.51 o 
  -6   5   7      500.96      484.41     10.55 o 
  -5   5   7      187.05      185.93     18.51 o 
  -4   5   7      648.33      626.33     10.66 o 
  -3   5   7     1427.98     1332.61     44.25 o 
  -2   5   7     2657.22     2571.54    107.94 o 
  -1   5   7      285.20      283.60      5.51 o 
   0   5   7      968.48     1011.58     19.33 o 
   1   5   7      487.84      503.45     29.26 o 
   2   5   7      182.30      190.95      5.35 o 
   3   5   7      276.38      285.85      7.07 o 
   4   5   7      206.09      193.28      4.69 o 
   5   5   7      127.28      120.02      3.90 o 
   6   5   7      577.86      570.63      9.23 o 
   7   5   7     1535.67     1480.97     16.55 o 
   8   5   7      419.55      401.27     11.88 o 
  -6   6   7        0.93       -3.26      2.56 o 
  -5   6   7        4.41        7.05      1.86 o 
  -4   6   7       36.65       36.34      2.60 o 
  -3   6   7       44.57       43.96      2.81 o 
  -2   6   7     1048.43     1021.08     47.98 o 
  -1   6   7     1948.72     1970.44    125.75 o 
   0   6   7      869.83      859.60     66.22 o 
   1   6   7     2873.76     2889.43    142.14 o 
   2   6   7     5821.59     5915.27    197.60 o 
   3   6   7     2964.94     2995.84     37.23 o 
   4   6   7      528.05      531.28      9.71 o 
   5   6   7       75.41       79.24      4.04 o 
   6   6   7      342.41      324.33      8.25 o 
   7   6   7      381.73      379.89     11.69 o 
   8   6   7       85.09       97.17      7.92 o 
  -5   7   7      163.79      168.89      8.21 o 
  -4   7   7      509.17      507.21      9.90 o 
  -3   7   7     1414.71     1404.55    106.74 o 
  -2   7   7     1630.28     1602.44    122.64 o 
  -1   7   7      565.35      529.41     34.90 o 
   0   7   7     1518.72     1458.38     69.22 o 
   1   7   7      791.99      758.12     32.02 o 
   2   7   7        1.22        2.72      3.09 o 
   3   7   7     1336.01     1286.18     74.49 o 
   4   7   7       64.35       64.47      3.69 o 
   5   7   7       16.65       19.63      2.42 o 
   6   7   7      884.15      883.97     14.03 o 
   7   7   7      719.10      695.87     50.53 o 
   8   7   7      216.45      219.41     17.32 o 
  -4   8   7        0.54        0.70      2.33 o 
  -3   8   7       21.47       27.07      4.02 o 
  -2   8   7      311.22      305.40     13.74 o 
  -1   8   7      905.77      869.52     40.26 o 
   0   8   7      571.79      583.32     30.77 o 
   1   8   7     1720.72     1700.86     98.74 o 
   2   8   7     1648.64     1705.02     68.58 o 
   3   8   7      758.15      795.99     37.58 o 
   4   8   7      609.64      603.83     11.18 o 
   5   8   7     1110.22     1079.89     15.39 o 
   6   8   7      171.76      173.04      6.45 o 
   7   8   7      117.51      112.91      7.22 o 
  -2   9   7     1222.44     1304.42     99.23 o 
  -1   9   7      286.38      269.90      9.93 o 
   0   9   7      349.99      323.09     12.78 o 
   1   9   7      578.80      525.90     17.99 o 
   2   9   7       22.49       30.03      3.96 o 
   3   9   7      339.51      343.25     19.71 o 
   4   9   7      581.80      559.00     11.21 o 
   5   9   7      620.56      611.64     17.32 o 
   6   9   7      557.95      577.79     12.10 o 
   7   9   7      235.34      234.42      7.79 o 
  -2  10   7      429.49      476.41     14.79 o 
  -1  10   7      530.22      557.79     38.51 o 
   0  10   7      250.65      254.62     17.35 o 
   1  10   7     1314.45     1276.94     68.23 o 
   2  10   7     2031.79     2109.34    124.53 o 
   3  10   7      777.95      812.30     23.90 o 
   4  10   7      125.57      135.07      5.88 o 
   5  10   7      195.35      191.98     13.24 o 
   6  10   7      374.34      365.96     10.57 o 
  -2  11   7      530.16      547.26     16.71 o 
  -1  11   7       13.35       16.36      4.31 o 
   0  11   7      414.04      442.88     44.97 o 
   1  11   7      207.57      210.92     19.47 o 
   2  11   7        3.10        1.08      2.56 o 
   3  11   7      163.74      193.93      9.55 o 
   4  11   7       68.88       66.08      4.34 o 
   5  11   7       65.41       69.58      5.12 o 
   6  11   7      696.57      739.86     26.29 o 
   0  12   7      115.59      119.41      8.62 o 
   1  12   7      692.24      765.28     64.71 o 
   2  12   7      924.22      952.10     76.94 o 
   3  12   7      594.22      611.73     31.09 o 
   4  12   7      129.23      139.17      7.19 o 
  -4  -8   8      137.99      156.84      9.14 o 
  -3  -8   8      925.20     1112.74     24.51 o 
  -2  -8   8      996.45      967.25     22.71 o 
  -1  -8   8      323.38      290.28     12.40 o 
   0  -8   8      540.80      505.45     11.31 o 
  -5  -7   8      626.90      711.20     19.45 o 
  -4  -7   8      651.84      761.33     19.74 o 
  -3  -7   8      513.68      591.62     17.17 o 
  -1  -7   8      129.38      137.22      8.09 o 
   0  -7   8       42.11       50.88      5.39 o 
   1  -7   8      262.39      252.17      7.82 o 
   2  -7   8      986.16     1008.01     16.69 o 
  -6  -6   8        0.07        1.50      6.93 o 
  -5  -6   8       22.04       21.41      3.29 o 
  -4  -6   8        5.00        6.17      2.97 o 
  -3  -6   8      887.92      992.52     21.54 o 
  -2  -6   8      883.94      919.57     20.55 o 
   0  -6   8     1570.31     1477.93     18.69 o 
   1  -6   8     1072.87     1020.91     15.39 o 
   2  -6   8      210.07      184.98      6.74 o 
   3  -6   8       38.73       35.08      3.67 o 
  -7  -5   8      616.53      651.55     53.10 o 
  -6  -5   8      289.59      299.29     15.60 o 
  -5  -5   8     1414.71     1476.91    144.91 o 
  -4  -5   8     1506.22     1435.08    102.90 o 
  -3  -5   8      531.58      558.32     15.54 o 
  -2  -5   8       76.95       76.67      5.71 o 
  -1  -5   8       25.19       28.33      4.13 o 
   0  -5   8        4.76        9.71      1.63 o 
   1  -5   8      597.80      578.71     11.02 o 
   2  -5   8      902.12      873.64     14.16 o 
   3  -5   8      555.44      570.65     11.96 o 
   4  -5   8      528.08      524.38     12.02 o 
  -7  -4   8        3.79        6.07      3.06 o 
  -6  -4   8        0.42        5.88      4.60 o 
  -5  -4   8        8.49       13.53      2.44 o 
  -4  -4   8       59.54       56.22      3.64 o 
  -3  -4   8      763.13      714.10     43.78 o 
  -2  -4   8      364.48      403.87     12.52 o 
  -1  -4   8     1011.82     1014.49     54.81 o 
   0  -4   8     2959.44     2654.49     68.44 o 
   1  -4   8     3488.85     3400.88     43.08 o 
   2  -4   8      714.30      711.40     12.16 o 
   3  -4   8      263.50      283.19      8.07 o 
   4  -4   8      476.13      456.17     10.77 o 
   5  -4   8       80.04       86.53      4.94 o 
  -7  -3   8      506.90      523.44     38.42 o 
  -6  -3   8       74.04       73.51      5.27 o 
  -5  -3   8      737.40      739.86     42.00 o 
  -4  -3   8     1375.70     1327.22     98.80 o 
  -3  -3   8     1656.39     1682.83    131.28 o 
  -2  -3   8       23.12       28.48      2.51 o 
  -1  -3   8       10.49       17.02      6.64 o 
   0  -3   8      184.19      181.18      6.99 o 
   1  -3   8     1505.43     1407.71     15.56 o 
   2  -3   8      923.11      941.37     13.36 o 
   3  -3   8      503.57      507.83     10.35 o 
   4  -3   8      574.55      548.82     11.30 o 
   5  -3   8     1123.07     1098.98     16.90 o 
  -7  -2   8       32.27       25.88      3.36 o 
  -6  -2   8       24.38       13.88      2.66 o 
  -5  -2   8       20.59       18.81      2.68 o 
  -4  -2   8      540.96      528.33     25.15 o 
  -3  -2   8     2618.69     2588.81    179.90 o 
  -2  -2   8     1693.46     1719.56    100.14 o 
  -1  -2   8     1219.11     1233.36     23.57 o 
   0  -2   8     2867.20     2965.08    107.85 o 
   1  -2   8     2639.31     2626.66     45.24 o 
   2  -2   8     1585.15     1558.53     16.40 o 
   3  -2   8      523.29      514.49      9.94 o 
   4  -2   8      512.96      499.32     10.35 o 
   5  -2   8       65.26       68.62      4.22 o 
   6  -2   8       18.40       22.74      3.07 o 
  -7  -1   8      518.33      523.98     15.86 o 
  -6  -1   8      264.82      241.42     13.36 o 
  -5  -1   8      714.15      708.00     39.82 o 
  -4  -1   8     1179.86     1157.50     76.50 o 
  -3  -1   8      835.65      836.96     27.25 o 
  -2  -1   8      337.92      333.01     19.36 o 
  -1  -1   8      291.73      297.75      7.27 o 
   0  -1   8       63.86       72.53      2.51 o 
   1  -1   8      848.43      805.56     23.46 o 
   2  -1   8     1455.62     1429.84     14.98 o 
   3  -1   8     1168.23     1140.49     19.62 o 
   4  -1   8      491.78      507.59     14.50 o 
   5  -1   8     1599.39     1610.68     42.88 o 
   6  -1   8      955.00      983.93     15.59 o 
  -7   0   8        0.24        1.00      1.83 o 
  -6   0   8       10.24        8.53      2.24 o 
  -5   0   8       69.76       72.93      4.05 o 
  -4   0   8      192.57      198.32      6.15 o 
  -3   0   8     2042.30     2014.07    115.22 o 
  -2   0   8     2917.83     2951.62    155.79 o 
  -1   0   8     1613.13     1702.39     29.52 o 
   0   0   8     3809.02     3799.41    105.64 o 
   1   0   8     3971.26     4111.39     54.78 o 
   2   0   8     1655.77     1634.29     31.33 o 
   3   0   8       70.67       86.55      3.93 o 
   4   0   8     1293.87     1267.23     23.90 o 
   5   0   8       58.03       62.36      6.81 o 
   6   0   8       18.11       23.00      3.96 o 
   7   0   8       64.00       73.71      6.40 o 
  -7   1   8      406.28      385.36     10.97 o 
  -6   1   8      362.06      347.67     28.88 o 
  -5   1   8     1313.95     1268.07     53.68 o 
  -4   1   8     2086.24     2044.56     46.34 o 
  -3   1   8      780.28      778.37     29.69 o 
  -2   1   8      107.98      108.31      4.05 o 
  -1   1   8      272.49      273.73      5.78 o 
   0   1   8      583.60      622.08     17.59 o 
   1   1   8     2534.68     2650.18     44.55 o 
   2   1   8     1119.43     1180.66     32.75 o 
   3   1   8      440.34      470.37      8.30 o 
   4   1   8      340.61      370.22     19.53 o 
   5   1   8     2502.96     2507.43     32.89 o 
   6   1   8      651.98      692.86     18.34 o 
   7   1   8      398.02      391.46     14.61 o 
  -7   2   8        9.68        6.62      2.16 o 
  -6   2   8        2.19        3.16      1.77 o 
  -5   2   8        0.07       -0.20      1.48 o 
  -4   2   8      205.43      214.66     10.01 o 
  -3   2   8     1678.93     1667.48     85.44 o 
  -2   2   8     1428.84     1431.53     50.91 o 
  -1   2   8     2246.41     2328.69     13.77 o 
   0   2   8     6307.55     6457.52    108.80 o 
   1   2   8     2150.41     2315.61     24.36 o 
   2   2   8      996.79     1004.46     38.23 o 
   3   2   8     1245.20     1284.52     23.05 o 
   4   2   8     1894.12     1962.27     26.96 o 
   5   2   8       10.02       21.72      3.84 o 
   6   2   8       28.13       29.75      4.31 o 
   7   2   8      122.77      132.04      8.38 o 
  -7   3   8      399.35      399.01     17.49 o 
  -6   3   8      105.65       93.34      6.49 o 
  -5   3   8      806.00      798.47     41.02 o 
  -4   3   8     1410.67     1341.40     34.15 o 
  -3   3   8     1300.16     1286.77     40.93 o 
  -2   3   8      398.82      426.21     12.20 o 
  -1   3   8      774.35      785.81     10.84 o 
   0   3   8      261.93      277.83      8.24 o 
   1   3   8      326.90      357.00      4.53 o 
   2   3   8      160.67      155.54      3.90 o 
   3   3   8     2203.27     2257.06     18.20 o 
   4   3   8      629.58      665.87     10.21 o 
   5   3   8     1278.41     1320.52     23.35 o 
   6   3   8      394.16      400.61     13.62 o 
   7   3   8      622.40      656.01     18.46 o 
  -6   4   8        0.28        3.74      1.94 o 
  -5   4   8       33.91       36.35      3.02 o 
  -4   4   8      317.40      319.28      7.77 o 
  -3   4   8     1657.41     1647.48     36.12 o 
  -2   4   8     2111.47     2124.27     75.19 o 
  -1   4   8     2115.89     2147.33     40.76 o 
   0   4   8     3848.77     3932.55     67.56 o 
   1   4   8     2017.97     2118.88     47.30 o 
   2   4   8     1186.05     1188.34     10.78 o 
   3   4   8       47.57       50.60      2.45 o 
   4   4   8      710.49      698.92     67.62 o 
   5   4   8      260.66      267.94      6.91 o 
   6   4   8        0.33        0.45      1.74 o 
   7   4   8      235.80      208.96      7.30 o 
  -6   5   8      102.31      111.15      5.02 o 
  -5   5   8      848.75      836.42     13.58 o 
  -4   5   8     1618.66     1568.42     37.09 o 
  -3   5   8     1044.99     1002.82     17.64 o 
  -2   5   8      206.60      210.58      5.54 o 
  -1   5   8      651.05      682.91     10.58 o 
   0   5   8      831.57      790.53     39.82 o 
   1   5   8       22.94       26.56      6.87 o 
   2   5   8      491.97      505.40      8.91 o 
   3   5   8      285.18      287.72      5.72 o 
   4   5   8      546.99      549.40     20.59 o 
   5   5   8     4320.82     4193.87     84.24 o 
   6   5   8      999.61      942.67     11.67 o 
   7   5   8      351.41      352.59     24.71 o 
  -5   6   8       13.47        4.82      3.61 o 
  -4   6   8      269.20      248.35      8.50 o 
  -3   6   8      608.42      597.97     13.68 o 
  -2   6   8      469.56      518.09     13.97 o 
  -1   6   8      415.42      451.58     23.14 o 
   0   6   8     4216.73     4281.41    166.27 o 
   1   6   8     2524.38     2535.89     88.99 o 
   2   6   8      481.33      504.32     11.32 o 
   3   6   8        5.88        5.65      1.65 o 
   4   6   8     1104.79     1072.76     45.06 o 
   5   6   8      141.49      144.73      7.74 o 
   6   6   8        0.02        0.55      1.42 o 
   7   6   8        0.26       -2.10      2.15 o 
  -5   7   8      567.92      565.39     11.34 o 
  -4   7   8      888.33      853.90     19.56 o 
  -3   7   8      682.95      738.16     17.70 o 
  -2   7   8      454.99      484.32     13.91 o 
  -1   7   8      422.84      404.20     18.28 o 
   0   7   8        3.16       10.76      3.09 o 
   1   7   8     1181.93     1096.60     62.47 o 
   2   7   8      125.33      126.35      4.98 o 
   3   7   8       69.92       62.83      3.75 o 
   4   7   8      697.67      679.05     14.26 o 
   5   7   8     1826.92     1754.60     31.53 o 
   6   7   8      697.28      676.69     12.59 o 
   7   7   8      949.56      911.87     28.67 o 
  -4   8   8        5.03        0.12      2.45 o 
  -3   8   8      590.88      688.79     17.58 o 
  -2   8   8      387.05      434.26     13.57 o 
  -1   8   8      446.13      468.28     20.03 o 
   0   8   8     1324.51     1357.90     69.89 o 
   1   8   8      918.82      983.85     13.81 o 
   2   8   8     1331.54     1298.31     23.08 o 
   3   8   8      697.86      675.67     11.88 o 
   4   8   8      783.77      785.15     20.06 o 
   5   8   8        2.01        1.34      2.59 o 
   6   8   8        9.56        9.13      2.09 o 
   7   8   8      130.76      129.49      5.85 o 
  -3   9   8      326.50      385.00     13.45 o 
  -2   9   8       53.87       52.92      5.24 o 
  -1   9   8      493.24      491.84     16.53 o 
   0   9   8      153.05      158.96      8.27 o 
   1   9   8      198.35      197.15     15.95 o 
   2   9   8      593.57      593.36     17.67 o 
   3   9   8      483.40      467.70     10.29 o 
   4   9   8      148.53      150.02      6.11 o 
   5   9   8      945.18      947.86     15.37 o 
   6   9   8      528.60      528.44     11.79 o 
  -2  10   8      132.50      161.85      8.79 o 
  -1  10   8      550.11      558.10     33.83 o 
   0  10   8     1221.16     1306.08     62.56 o 
   1  10   8      850.94      866.16     14.18 o 
   2  10   8      176.77      175.47     11.29 o 
   3  10   8      114.41      123.05      5.68 o 
   4  10   8      938.41      927.34     48.79 o 
   5  10   8       78.44       76.99      7.89 o 
   6  10   8        6.62        7.76      5.18 o 
  -1  11   8      205.89      207.52      9.11 o 
   0  11   8       25.85       28.13      3.37 o 
   1  11   8       52.76       67.80     13.94 o 
   2  11   8      210.71      229.90     12.75 o 
   3  11   8       40.58       43.65      3.82 o 
   4  11   8      438.10      446.63     25.99 o 
   5  11   8      880.82      871.70     68.41 o 
   1  12   8      727.96      767.07     66.86 o 
   2  12   8      235.20      265.70     21.77 o 
   3  12   8      251.43      275.36     16.97 o 
  -4  -7   9       21.98       27.30      4.60 o 
  -3  -7   9        8.40        8.85      3.38 o 
  -2  -7   9       21.55       24.63      4.02 o 
  -1  -7   9       83.97       78.94      6.40 o 
   0  -7   9      894.67      907.39     15.17 o 
   1  -7   9      458.46      452.27     20.99 o 
  -5  -6   9      282.65      283.48     10.07 o 
  -4  -6   9      982.39     1052.48     23.70 o 
  -3  -6   9      934.35     1031.64     23.05 o 
  -2  -6   9      718.42      770.82     19.74 o 
  -1  -6   9     1690.97     1519.40     27.83 o 
   0  -6   9      737.02      681.49     12.49 o 
   1  -6   9      289.01      262.01      7.95 o 
   2  -6   9      345.03      345.24     13.45 o 
  -6  -5   9      515.22      539.16     32.86 o 
  -5  -5   9      214.43      214.22     23.08 o 
  -4  -5   9       13.44        9.54      2.28 o 
  -3  -5   9      164.65      175.53      9.08 o 
  -2  -5   9      102.90      101.59      6.87 o 
   0  -5   9      672.69      626.69     11.41 o 
   1  -5   9      547.75      532.15     11.00 o 
   2  -5   9      298.89      312.00      8.70 o 
   3  -5   9      575.34      575.53     17.44 o 
  -6  -4   9        1.49        0.85      2.24 o 
  -5  -4   9      462.62      455.48     33.16 o 
  -4  -4   9      549.53      560.65     11.18 o 
  -3  -4   9      931.39      921.24     50.24 o 
  -2  -4   9     1837.20     1930.13     28.99 o 
  -1  -4   9     3953.56     4203.47     42.56 o 
   0  -4   9      946.04      888.47     13.04 o 
   1  -4   9      514.49      494.98     17.06 o 
   2  -4   9      545.18      490.46     18.19 o 
   3  -4   9      421.11      416.99     15.86 o 
   4  -4   9        0.00        6.00      3.46 o 
  -6  -3   9      921.08      926.47     55.48 o 
  -5  -3   9      698.01      704.87     59.00 o 
  -4  -3   9      162.43      166.18      8.99 o 
  -3  -3   9        1.07       -0.50      1.51 o 
  -2  -3   9       27.47       32.62      2.94 o 
  -1  -3   9      430.04      421.27     12.81 o 
   0  -3   9      216.36      220.59      6.15 o 
   1  -3   9      812.82      802.49     12.33 o 
   2  -3   9      378.45      366.10     17.55 o 
   3  -3   9     1414.11     1372.08     17.76 o 
   4  -3   9     1314.99     1294.32     24.51 o 
   5  -3   9      360.95      362.74      9.98 o 
  -7  -2   9        1.62        0.87      2.32 o 
  -6  -2   9       95.67       88.02      4.86 o 
  -5  -2   9      964.34      929.94     47.30 o 
  -4  -2   9      693.06      690.75     16.91 o 
  -3  -2   9     1396.03     1377.19     33.94 o 
  -2  -2   9      710.86      740.69     11.27 o 
  -1  -2   9     3124.16     3186.37    111.84 o 
   0  -2   9     1522.75     1567.96     42.76 o 
   1  -2   9      966.94      924.20     27.68 o 
   2  -2   9      274.61      272.83      7.83 o 
   3  -2   9      764.55      745.67     19.42 o 
   4  -2   9        5.88       10.06      2.23 o 
   5  -2   9       30.65       29.84      3.27 o 
  -7  -1   9      124.74      132.35      9.29 o 
  -6  -1   9      523.61      516.96     48.64 o 
  -5  -1   9      787.43      768.25     31.21 o 
  -4  -1   9      463.88      467.28     18.86 o 
  -3  -1   9        1.31        6.91      3.93 o 
  -2  -1   9      258.15      256.31      6.60 o 
  -1  -1   9       35.37       37.72      6.52 o 
   0  -1   9      828.23      841.66     33.43 o 
   1  -1   9     1408.89     1337.40     66.66 o 
   2  -1   9      187.98      207.52      6.03 o 
   3  -1   9     2102.97     2024.89     19.80 o 
   4  -1   9     2029.65     1957.54     20.52 o 
   5  -1   9      816.88      835.14     21.95 o 
   6  -1   9      479.74      492.75     11.45 o 
  -7   0   9       23.62       25.02      5.33 o 
  -6   0   9        1.45        2.16      2.68 o 
  -5   0   9      804.70      741.46     36.71 o 
  -4   0   9     1544.83     1561.64     81.10 o 
  -3   0   9      583.95      563.50     34.20 o 
  -2   0   9     1013.80     1019.20     22.39 o 
  -1   0   9     5901.31     5953.10    154.69 o 
   0   0   9     1439.52     1501.68     25.34 o 
   1   0   9      401.59      443.92     13.82 o 
   2   0   9      776.40      751.84     11.73 o 
   3   0   9      858.63      878.82     12.49 o 
   4   0   9        7.62        2.15      4.69 o 
   5   0   9       58.40       66.78      5.94 o 
   6   0   9       42.64       35.69      4.89 o 
  -7   1   9      210.97      204.39      7.66 o 
  -6   1   9      936.94      933.84     44.33 o 
  -5   1   9      567.00      574.77     14.90 o 
  -4   1   9      167.52      159.03      6.26 o 
  -3   1   9      132.56      136.38      5.02 o 
  -2   1   9      957.89      975.73     12.87 o 
  -1   1   9     1119.42     1163.47     20.20 o 
   0   1   9      430.25      475.33      6.42 o 
   1   1   9      238.38      268.11      4.84 o 
   2   1   9      109.13      126.14      3.39 o 
   3   1   9     2571.77     2421.03     50.97 o 
   4   1   9     2017.50     1983.75     28.82 o 
   5   1   9     1064.78      995.89     21.66 o 
   6   1   9      625.96      617.94     18.05 o 
  -6   2   9       23.57       29.69      3.00 o 
  -5   2   9      713.88      686.49     12.49 o 
  -4   2   9      666.70      645.71     23.78 o 
  -3   2   9      928.64      887.19     31.93 o 
  -2   2   9     1651.24     1656.89     84.27 o 
  -1   2   9     1541.57     1584.30     16.97 o 
   0   2   9      943.12     1006.55      8.50 o 
   1   2   9     1963.25     2077.34     16.75 o 
   2   2   9      991.80     1022.72     30.97 o 
   3   2   9      240.14      285.44      6.50 o 
   4   2   9       23.94       21.08      3.73 o 
   5   2   9      200.05      198.35      9.61 o 
   6   2   9       23.52       15.14      3.73 o 
   7   2   9      179.09      193.64     10.48 o 
  -6   3   9      689.57      700.13     13.40 o 
  -5   3   9      801.76      782.17     13.39 o 
  -4   3   9      699.49      669.43     26.02 o 
  -3   3   9      291.03      291.68      7.22 o 
  -2   3   9      755.37      735.86     21.16 o 
  -1   3   9       15.26       17.41      1.95 o 
   0   3   9      155.08      163.55      3.75 o 
   1   3   9     3502.18     3506.60     40.79 o 
   2   3   9      175.59      175.29      9.23 o 
   3   3   9     1893.85     2058.68     24.57 o 
   4   3   9     1703.94     1728.60     43.78 o 
   5   3   9     1588.36     1530.87     26.31 o 
   6   3   9      908.11      972.84     22.12 o 
   7   3   9      958.54     1007.60     23.81 o 
  -6   4   9        2.07        1.85      3.20 o 
  -5   4   9      543.10      521.68     11.56 o 
  -4   4   9      717.08      666.68     11.70 o 
  -3   4   9      763.57      728.03     15.49 o 
  -2   4   9      320.22      332.66     10.71 o 
  -1   4   9     1717.67     1792.08     16.01 o 
   0   4   9      475.26      499.34      8.62 o 
   1   4   9        5.04       10.06      3.55 o 
   2   4   9      823.47      838.67      9.55 o 
   3   4   9     1954.49     1947.96     48.43 o 
   4   4   9        3.26        7.72      1.75 o 
   5   4   9      131.47      135.52      7.87 o 
   6   4   9       25.32       27.37      5.27 o 
   7   4   9      195.14      180.14      7.08 o 
  -6   5   9      610.42      618.90     12.55 o 
  -5   5   9      648.31      629.10     19.47 o 
  -4   5   9       30.79       30.34      2.57 o 
  -3   5   9       88.35       92.52      4.51 o 
  -2   5   9      803.36      801.74     11.39 o 
  -1   5   9        0.03       13.62      2.68 o 
   0   5   9      596.99      592.45     10.28 o 
   1   5   9      811.23      831.54     34.84 o 
   2   5   9      495.33      505.98     16.68 o 
   3   5   9     5304.11     5228.39     59.59 o 
   4   5   9     1631.72     1580.64     36.99 o 
   5   5   9     1011.21      976.28     22.04 o 
   6   5   9      614.89      589.36     23.05 o 
   7   5   9      862.93      829.09     15.23 o 
  -5   6   9      141.48      151.47     11.76 o 
  -4   6   9      133.31      138.12      5.25 o 
  -3   6   9      147.47      137.28      7.80 o 
  -2   6   9     1418.85     1452.45     24.57 o 
  -1   6   9     2774.71     2853.72     33.53 o 
   0   6   9      387.46      419.03      8.53 o 
   1   6   9      186.86      201.76     15.37 o 
   2   6   9      816.89      796.73     12.10 o 
   3   6   9      401.14      405.39      8.93 o 
   4   6   9       77.19       71.16      4.01 o 
   5   6   9        7.33       26.86      8.01 o 
   6   6   9       26.03       25.35      2.36 o 
   7   6   9      158.75      146.01      6.47 o 
  -4   7   9       89.59       83.49      6.35 o 
  -2   7   9        7.71        8.33      2.79 o 
  -1   7   9      196.76      173.49      8.15 o 
   0   7   9       97.02      110.46      4.75 o 
   1   7   9       75.98       73.38      4.03 o 
   2   7   9      273.22      271.70      7.41 o 
   3   7   9     1722.24     1633.46     63.34 o 
   4   7   9     1773.80     1756.57     42.56 o 
   5   7   9     1198.92     1199.55     16.68 o 
   6   7   9      395.95      408.86     16.97 o 
   7   7   9      799.38      792.48     21.60 o 
  -4   8   9      236.37      244.35     10.77 o 
  -3   8   9      107.66      119.52      7.80 o 
  -2   8   9      421.71      465.40     14.61 o 
  -1   8   9      988.99      996.73     25.09 o 
   0   8   9     1312.75     1267.55     50.56 o 
   1   8   9      523.02      507.74     10.33 o 
   2   8   9      701.73      694.23     12.18 o 
   3   8   9      397.57      407.96     18.80 o 
   4   8   9       16.17       17.18      2.94 o 
   5   8   9       62.50       65.47      4.12 o 
   6   8   9        8.41        8.98      2.32 o 
  -3   9   9      188.01      203.36     10.36 o 
  -2   9   9      201.90      221.00     10.42 o 
  -1   9   9       12.86       10.76      2.49 o 
   0   9   9      415.01      424.58      9.79 o 
   1   9   9      275.11      283.03      8.11 o 
   2   9   9       38.71       45.40      3.54 o 
   3   9   9     1174.26     1209.62     50.01 o 
   4   9   9     1147.99     1147.99     37.00 o 
   5   9   9      528.38      518.82     11.67 o 
   6   9   9      522.07      544.29     12.25 o 
  -2  10   9      288.71      341.45     13.10 o 
  -1  10   9      786.66      842.70     53.77 o 
   0  10   9      280.12      294.20     12.95 o 
   1  10   9      177.64      189.76     15.63 o 
   2  10   9      898.61      893.95     14.94 o 
   3  10   9      432.28      444.48     10.77 o 
   4  10   9       25.49       24.24      4.31 o 
   5  10   9        5.87        5.43      2.26 o 
   0  11   9      187.84      203.17     13.94 o 
   1  11   9       20.10       29.73      4.37 o 
   2  11   9       58.45       50.08      4.07 o 
   3  11   9      537.79      540.57     30.27 o 
   4  11   9      540.61      556.36     19.50 o 
  -4  -6  10      276.95      315.20     13.16 o 
  -3  -6  10     1147.29     1215.32     26.14 o 
  -2  -6  10     1143.30     1232.61     26.20 o 
  -1  -6  10      476.16      449.04     15.72 o 
   0  -6  10      245.34      242.95     11.70 o 
   1  -6  10      266.46      255.04      8.04 o 
  -5  -5  10       12.63       14.39      5.47 o 
  -4  -5  10      171.93      176.81      9.61 o 
  -3  -5  10       61.74       59.50      5.47 o 
  -2  -5  10      195.60      196.90      9.96 o 
   0  -5  10      167.37      158.76      9.14 o 
   1  -5  10      482.94      448.90     10.44 o 
   2  -5  10     1451.56     1389.82     19.40 o 
  -5  -4  10      444.42      430.00     31.58 o 
  -4  -4  10      839.08      835.86     63.28 o 
  -3  -4  10     1662.19     1741.10     29.46 o 
  -2  -4  10      978.17     1049.98     22.47 o 
  -1  -4  10      636.86      677.15     17.93 o 
   0  -4  10      448.46      413.47     14.03 o 
   1  -4  10      634.54      611.37     11.74 o 
   2  -4  10      109.41      117.26      6.84 o 
   3  -4  10      199.98      204.98      7.29 o 
  -6  -3  10      241.03      241.30      8.21 o 
  -5  -3  10        9.89        8.73      2.38 o 
  -4  -3  10       18.13       15.55      2.68 o 
  -3  -3  10        1.42       -1.85      1.76 o 
  -2  -3  10       17.84       15.37      3.20 o 
  -1  -3  10      921.66      945.94     20.32 o 
   0  -3  10      376.81      324.22     11.93 o 
   1  -3  10     1103.08     1050.75     14.82 o 
   2  -3  10     1589.79     1518.16     18.65 o 
   3  -3  10     1155.50     1122.78     16.71 o 
   4  -3  10      505.49      523.76     11.92 o 
  -6  -2  10      289.74      296.20     19.36 o 
  -5  -2  10      872.46      860.72     30.39 o 
  -4  -2  10      123.27      124.25      5.39 o 
  -3  -2  10     1445.22     1430.90     34.41 o 
  -2  -2  10     1776.50     1739.03     82.38 o 
  -1  -2  10      962.83     1037.93     20.49 o 
   0  -2  10      297.15      305.95      7.24 o 
   1  -2  10     1234.60     1161.70     14.97 o 
   2  -2  10      294.06      293.82      7.85 o 
   3  -2  10       45.62       41.98      3.46 o 
   4  -2  10       31.90       29.11      5.73 o 
  -6  -1  10      346.61      331.34     14.26 o 
  -5  -1  10       52.60       47.59      3.68 o 
  -4  -1  10      276.13      278.03      8.97 o 
  -3  -1  10      128.08      138.77      5.41 o 
  -2  -1  10      148.42      151.19      5.37 o 
  -1  -1  10     1177.23     1185.91     34.35 o 
   0  -1  10       86.00       96.09      3.84 o 
   1  -1  10     1844.49     1640.78     77.78 o 
   2  -1  10     2018.94     1858.81     43.61 o 
   3  -1  10     2097.84     2108.99     25.56 o 
   4  -1  10      451.93      433.70     10.07 o 
   5  -1  10      585.27      572.17     17.00 o 
  -6   0  10      492.16      470.85     11.30 o 
  -5   0  10      183.21      175.55     13.57 o 
  -4   0  10      192.51      189.28      6.52 o 
  -3   0  10     3639.65     3563.82     67.39 o 
  -2   0  10      939.71      953.72     13.21 o 
  -1   0  10      708.44      767.79     34.93 o 
   0   0  10      231.47      257.77      5.11 o 
   1   0  10     1317.83     1317.64     26.17 o 
   2   0  10       81.30       92.83      5.01 o 
   3   0  10       45.29       61.33      3.68 o 
   4   0  10      158.74      150.38      8.33 o 
   5   0  10       71.21       68.06      6.00 o 
  -6   1  10      183.19      188.49      7.22 o 
  -5   1  10      106.42       96.69      4.85 o 
  -4   1  10      327.20      321.48      8.67 o 
  -3   1  10      136.90      137.47      5.25 o 
  -2   1  10       43.44       40.32      5.07 o 
  -1   1  10      264.93      254.35      6.48 o 
   0   1  10      129.99      128.77      4.23 o 
   1   1  10     2099.46     2085.19     17.80 o 
   2   1  10     3108.38     2981.41     59.47 o 
   3   1  10     2989.91     2706.14     33.30 o 
   4   1  10      657.41      630.16     16.94 o 
   5   1  10     1187.32     1179.34     24.63 o 
   6   1  10      694.91      713.94     20.14 o 
  -6   2  10      162.45      165.07     10.83 o 
  -5   2  10      162.36      162.87      9.87 o 
  -4   2  10      128.37      132.00      5.38 o 
  -3   2  10      484.25      494.27      9.84 o 
  -2   2  10     1071.27     1082.56     17.79 o 
  -1   2  10     2117.21     2216.98     26.02 o 
   0   2  10      294.92      297.87      4.66 o 
   1   2  10     1164.56     1217.15     13.23 o 
   2   2  10       27.98       29.75      2.27 o 
   3   2  10       47.69       35.92      4.19 o 
   4   2  10       38.03       39.47      5.01 o 
   5   2  10       36.73       37.78      4.37 o 
   6   2  10      627.50      648.73     18.98 o 
  -6   3  10      484.52      459.60     11.04 o 
  -5   3  10       30.22       26.56      2.80 o 
  -4   3  10      236.62      230.01      7.00 o 
  -3   3  10        3.61        5.05      4.28 o 
  -2   3  10      300.58      302.45      7.54 o 
  -1   3  10     2932.42     2955.28     21.92 o 
   0   3  10      128.12      126.66      3.56 o 
   1   3  10     1492.07     1476.72     12.82 o 
   2   3  10     2620.40     2587.03     39.66 o 
   3   3  10     2714.52     2887.84     30.56 o 
   4   3  10     1114.76     1079.32     21.83 o 
   5   3  10     1296.94     1337.47     25.67 o 
   6   3  10      490.31      523.62     16.94 o 
  -5   4  10      171.96      164.24      6.16 o 
  -4   4  10       15.93       16.38      2.16 o 
  -3   4  10      773.82      784.00     24.34 o 
  -2   4  10      691.27      731.58     14.90 o 
  -1   4  10      348.86      345.65     11.59 o 
   0   4  10     1076.48     1083.74     21.16 o 
   1   4  10     3130.46     3180.90     77.93 o 
   2   4  10      192.64      179.96      4.68 o 
   3   4  10       15.93       12.33      1.77 o 
   4   4  10       79.47       72.18      3.19 o 
   5   4  10       94.82       79.97      4.66 o 
   6   4  10      467.77      435.75     10.94 o 
  -5   5  10        7.28        4.25      2.01 o 
  -4   5  10      508.47      492.04     10.42 o 
  -3   5  10       15.72       15.60      3.43 o 
  -2   5  10      106.20      113.35      7.16 o 
  -1   5  10     1000.59     1025.76     20.49 o 
   0   5  10      248.21      272.39      7.04 o 
   1   5  10     2702.07     2669.64     69.63 o 
   2   5  10     1506.14     1527.17     28.64 o 
   3   5  10     2120.16     1996.69     33.20 o 
   4   5  10      637.16      640.80     18.01 o 
   5   5  10     1206.97     1203.52     31.62 o 
   6   5  10      662.18      616.76     13.71 o 
  -4   6  10      411.94      361.54     13.57 o 
  -3   6  10     1488.31     1365.99     25.67 o 
  -2   6  10      514.30      534.45     15.60 o 
  -1   6  10      474.70      478.39     14.32 o 
   0   6  10      336.98      332.69      7.99 o 
   1   6  10     1534.38     1561.35     44.28 o 
   2   6  10      303.03      318.72     10.28 o 
   3   6  10        1.57       -1.23      3.81 o 
   4   6  10      141.97      143.26      5.66 o 
   5   6  10       44.42       52.33      2.99 o 
   6   6  10      566.16      570.22      9.79 o 
  -4   7  10       28.33       22.88      4.08 o 
  -3   7  10        0.36       -2.79      1.86 o 
  -2   7  10        0.25       -1.57      2.39 o 
  -1   7  10      171.68      186.01      9.20 o 
   0   7  10       31.69       41.15      3.45 o 
   1   7  10     1223.33     1188.99     64.68 o 
   2   7  10     1989.80     2004.44     20.64 o 
   3   7  10     1610.72     1581.52     18.73 o 
   4   7  10      440.71      446.42     10.22 o 
   5   7  10     1428.65     1410.10     23.08 o 
   6   7  10      773.83      803.66     37.46 o 
  -2   8  10      909.37      939.01     21.77 o 
  -1   8  10      465.11      490.73     15.37 o 
   0   8  10      364.76      386.36     11.59 o 
   1   8  10     1158.27     1161.95     32.46 o 
   2   8  10       95.93       97.88      4.98 o 
   3   8  10        1.45       -2.08      2.79 o 
   4   8  10       13.73        9.30      3.29 o 
   5   8  10       62.65       63.15      4.80 o 
   6   8  10      624.26      618.69     13.91 o 
  -2   9  10       79.06       86.51      6.87 o 
  -1   9  10      178.50      206.91     10.25 o 
   0   9  10       10.85       14.26      2.60 o 
   1   9  10      645.78      624.65     12.24 o 
   2   9  10     1155.73     1151.87     16.83 o 
   3   9  10      763.45      713.62     13.48 o 
   4   9  10      361.38      352.93     18.57 o 
   5   9  10      552.28      540.26     12.22 o 
  -1  10  10      194.98      203.94     10.54 o 
   0  10  10      411.88      408.22     10.29 o 
   1  10  10      634.35      646.22     35.16 o 
   2  10  10      159.74      176.99      7.45 o 
   3  10  10        4.96        3.70      4.22 o 
   4  10  10        0.22        0.54      3.73 o 
   1  11  10      169.95      174.05      7.18 o 
   2  11  10      668.26      704.65     26.84 o 
   3  11  10      644.27      627.73     26.84 o 
  -3  -5  11      176.92      178.15      9.78 o 
  -2  -5  11      286.66      294.82     12.69 o 
  -1  -5  11      265.48      242.31     11.53 o 
   0  -5  11     1129.82     1041.65     24.51 o 
  -4  -4  11      563.74      562.98     17.82 o 
  -3  -4  11      922.01      962.59     22.82 o 
  -2  -4  11      292.82      309.73     12.69 o 
   0  -4  11      335.10      309.67     12.81 o 
   1  -4  11       12.10       11.93      3.00 o 
   2  -4  11       18.04       14.75      2.53 o 
  -5  -3  11      154.91      142.91     10.19 o 
  -4  -3  11        8.24        6.04      2.38 o 
  -3  -3  11      287.93      279.68     11.82 o 
  -2  -3  11      587.73      612.23     17.41 o 
  -1  -3  11      294.68      308.56     12.05 o 
   0  -3  11     1318.76     1200.36     24.28 o 
   1  -3  11     1378.81     1279.73     56.97 o 
   2  -3  11      579.96      554.77     27.19 o 
   3  -3  11      346.37      338.22      9.43 o 
  -5  -2  11      407.40      417.48     24.10 o 
  -4  -2  11     1036.15     1046.62     31.96 o 
  -3  -2  11      812.65      804.09     21.72 o 
  -2  -2  11      274.97      288.77     11.47 o 
  -1  -2  11      831.12      822.58     19.21 o 
   1  -2  11        3.48        8.83      3.32 o 
   2  -2  11       91.75       84.12      4.41 o 
   3  -2  11      161.97      149.56      6.13 o 
  -5  -1  11      383.38      390.19     31.67 o 
  -4  -1  11       33.98       29.50      3.20 o 
  -3  -1  11      310.29      326.98      8.58 o 
  -2  -1  11      520.80      511.21     13.19 o 
  -1  -1  11      660.86      646.46     16.36 o 
   0  -1  11     1846.33     1768.58     27.01 o 
   1  -1  11     2460.91     2340.56     21.62 o 
   2  -1  11     1013.46      958.14     22.56 o 
   3  -1  11      578.33      567.58     14.15 o 
   4  -1  11      553.49      540.75     11.62 o 
  -5   0  11     1088.33     1061.92     38.69 o 
  -4   0  11      519.12      519.89     11.18 o 
  -3   0  11      691.37      676.43     12.27 o 
  -2   0  11      104.59      100.21      6.46 o 
  -1   0  11      826.87      817.76     12.45 o 
   0   0  11      733.89      760.75     16.77 o 
   1   0  11        1.28       11.83      4.37 o 
   2   0  11      143.12      143.72      5.35 o 
   3   0  11       86.53       80.05      6.05 o 
   4   0  11       49.60       51.00      5.01 o 
   5   0  11      845.83      848.66     22.01 o 
  -5   1  11        0.20       -0.93      6.67 o 
  -4   1  11       16.54       15.76      5.01 o 
  -3   1  11      139.64      141.90      5.56 o 
  -2   1  11      443.46      439.24      9.36 o 
  -1   1  11      816.88      804.85     18.63 o 
   0   1  11     3041.13     3044.05    116.79 o 
   1   1  11     3284.72     3098.53    100.54 o 
   2   1  11      755.98      722.91     16.83 o 
   3   1  11      996.80     1022.38     21.37 o 
   4   1  11     1075.55     1055.80     22.88 o 
   5   1  11      311.01      328.47     13.27 o 
  -5   2  11      228.18      233.34     10.07 o 
  -4   2  11      975.95      943.26     73.44 o 
  -3   2  11     1933.80     1893.77     46.28 o 
  -2   2  11      277.94      262.54      7.13 o 
  -1   2  11     1294.73     1286.99     34.79 o 
   0   2  11      378.51      393.89      8.08 o 
   1   2  11        9.86       11.85      1.52 o 
   2   2  11       18.72       20.67      3.32 o 
   3   2  11       37.84       37.38      4.31 o 
   4   2  11      352.17      374.41     13.45 o 
   5   2  11      978.35     1031.29     23.64 o 
  -5   3  11       60.19       65.13      4.02 o 
  -4   3  11      254.05      246.69      7.53 o 
  -3   3  11      661.58      670.02     13.97 o 
  -2   3  11      301.42      294.60      7.50 o 
  -1   3  11      263.78      274.56      6.90 o 
   0   3  11     1917.47     1938.75     27.42 o 
   1   3  11     2406.67     2415.11     67.15 o 
   2   3  11     1290.73     1275.60     22.46 o 
   3   3  11      937.25      875.35     13.85 o 
  -5   4  11      214.67      223.82      7.39 o 
  -4   4  11      668.61      681.52     12.65 o 
  -3   4  11      768.95      756.77     12.72 o 
  -2   4  11      799.89      749.86     18.57 o 
  -1   4  11     1574.63     1552.12     25.85 o 
   0   4  11      646.51      665.44     16.42 o 
   1   4  11        0.48        2.69      7.45 o 
   2   4  11      147.52      141.34      4.34 o 
   3   4  11       76.47       76.04      5.24 o 
   4   4  11      214.35      208.32      7.22 o 
   5   4  11      889.32      798.95     17.61 o 
   6   4  11      492.99      467.55     13.45 o 
  -4   5  11        7.62        8.44      3.38 o 
  -3   5  11      305.33      286.15     11.99 o 
  -1   5  11      333.90      346.05     12.46 o 
   0   5  11     1496.40     1462.11     25.15 o 
   1   5  11     2203.76     2197.38     69.05 o 
   2   5  11     1002.94     1039.21     24.54 o 
   3   5  11     1021.73     1042.20     17.53 o 
   4   5  11     1261.05     1252.20     28.70 o 
   5   5  11      451.79      447.04     12.40 o 
   6   5  11       24.72       31.86      4.03 o 
  -4   6  11      466.31      501.44     16.59 o 
  -3   6  11      301.08      270.02     11.93 o 
  -2   6  11      238.26      248.60     11.12 o 
  -1   6  11      984.70      975.87     21.48 o 
   0   6  11      701.33      720.81     18.16 o 
   1   6  11       39.83       44.25      3.51 o 
   2   6  11       39.69       44.58      3.55 o 
   3   6  11       44.52       45.16      4.77 o 
   4   6  11       91.56       79.79      4.45 o 
   5   6  11      787.52      762.45     18.54 o 
  -3   7  11       74.41       75.98      6.29 o 
  -2   7  11       53.16       53.79      5.59 o 
  -1   7  11      376.73      410.56     14.26 o 
   0   7  11     1196.94     1208.34     24.22 o 
   1   7  11     1368.93     1349.23     30.04 o 
   2   7  11      640.85      624.42     11.98 o 
   3   7  11     1088.62     1081.55     16.08 o 
   4   7  11     1065.99     1066.35     35.34 o 
   5   7  11      402.89      392.14     10.07 o 
  -2   8  11      245.68      270.83     12.17 o 
  -1   8  11      709.25      699.50     19.15 o 
   0   8  11      469.58      468.49     15.43 o 
   1   8  11        1.88        1.28      6.84 o 
   2   8  11       61.81       60.49      4.19 o 
   3   8  11       96.54      100.39      9.55 o 
   4   8  11      158.68      148.80      7.80 o 
   5   8  11      810.06      824.19     20.84 o 
  -1   9  11       80.43       74.46      6.64 o 
   0   9  11      702.08      694.09     19.45 o 
   1   9  11      738.69      708.07     13.46 o 
   2   9  11      188.72      176.69      9.55 o 
   3   9  11      444.02      425.84     10.68 o 
   4   9  11      887.70      883.54     26.23 o 
   0  10  11      272.09      294.82     12.87 o 
   1  10  11        3.83        7.42      2.72 o 
   2  10  11        5.54        7.03      2.41 o 
   3  10  11       73.72       96.22      5.38 o 
  -3  -3  12      170.39      169.30      9.61 o 
  -2  -3  12      501.46      519.49     16.42 o 
  -1  -3  12     1192.24     1211.83     25.38 o 
   0  -3  12      641.30      538.35     17.00 o 
   1  -3  12      347.58      330.33     13.45 o 
  -4  -2  12      219.61      213.98      7.49 o 
  -3  -2  12      420.21      426.92     14.85 o 
  -2  -2  12      301.01      316.83     12.46 o 
  -1  -2  12      166.94      161.21      8.62 o 
   0  -2  12      122.27      111.14      7.57 o 
   1  -2  12       60.62       52.05      5.88 o 
   2  -2  12      170.34      176.76      6.40 o 
  -4  -1  12      661.56      656.58     17.70 o 
  -3  -1  12      251.04      248.92      7.71 o 
  -2  -1  12      775.83      761.56     18.98 o 
  -1  -1  12     1801.65     1849.27     29.34 o 
   1  -1  12      390.78      381.04     13.16 o 
   2  -1  12      483.90      477.43     10.43 o 
   3  -1  12      470.06      469.48     15.31 o 
  -4   0  12      123.30      130.95      5.82 o 
  -3   0  12      516.08      508.07     11.76 o 
  -2   0  12      902.86      908.19     25.38 o 
  -1   0  12      170.31      158.85      5.74 o 
   0   0  12      157.15      195.50      8.62 o 
   1   0  12       21.66       20.03      3.55 o 
   2   0  12        5.52        4.31      2.56 o 
   3   0  12      568.76      509.59     15.78 o 
  -4   1  12      209.31      203.65      7.13 o 
  -3   1  12      290.64      287.70     14.32 o 
  -2   1  12     1140.26     1151.45     47.04 o 
  -1   1  12     1784.76     1796.28     43.52 o 
   0   1  12      766.96      765.87     16.94 o 
   2   1  12     1181.14     1175.56     22.47 o 
   3   1  12      646.02      664.86     17.76 o 
   4   1  12       42.33       41.98      5.12 o 
  -4   2  12      293.13      288.95      8.45 o 
  -3   2  12      493.73      473.21     10.49 o 
  -2   2  12      356.11      364.19      8.82 o 
  -1   2  12      186.16      192.54      6.14 o 
   0   2  12       46.05       44.89      4.95 o 
   1   2  12       50.66       51.76      4.19 o 
   3   2  12      727.79      703.05     18.22 o 
   4   2  12      552.41      537.42     16.65 o 
  -4   3  12      145.18      146.91      5.91 o 
  -3   3  12       58.37       57.65      3.49 o 
  -2   3  12      466.91      446.71     14.85 o 
  -1   3  12     1978.06     1849.91     29.05 o 
   0   3  12     1142.77     1189.12     22.47 o 
   1   3  12      696.64      719.41     16.77 o 
   2   3  12      877.24      881.82     13.76 o 
   3   3  12      928.36      891.76     14.85 o 
   4   3  12      256.43      243.66      8.10 o 
  -4   4  12      218.58      211.22     10.95 o 
  -3   4  12      495.49      462.78     15.78 o 
  -2   4  12      463.70      421.04     14.61 o 
  -1   4  12       78.64       68.23      5.71 o 
   0   4  12      137.30      145.20      7.92 o 
   1   4  12        0.87        3.55      2.15 o 
   2   4  12       46.46       40.84      2.78 o 
   3   4  12      393.83      375.32      9.67 o 
   4   4  12      728.95      686.96     13.54 o 
   5   4  12      269.07      243.26      8.49 o 
  -3   5  12       34.41       28.82      5.07 o 
  -2   5  12      721.25      620.32     18.05 o 
  -1   5  12     1555.08     1521.38     27.42 o 
   0   5  12     1033.90     1043.28     22.12 o 
   1   5  12      752.90      749.98     22.53 o 
   2   5  12      897.88      894.76     14.12 o 
   3   5  12      855.85      864.30     11.65 o 
   4   5  12      113.87      104.45     12.92 o 
   5   5  12        0.46        4.95      2.76 o 
  -3   6  12      407.86      371.15     14.55 o 
  -1   6  12       21.67       20.49      3.84 o 
   0   6  12       22.96       28.41      3.96 o 
   1   6  12       11.98       16.85      2.59 o 
   2   6  12        1.39        1.01      2.01 o 
   3   6  12      358.64      364.16      9.30 o 
   4   6  12      620.17      626.79     16.85 o 
  -2   7  12      232.84      225.19     11.12 o 
  -1   7  12      852.59      850.11     21.48 o 
   0   7  12      751.62      803.25     20.43 o 
   1   7  12      449.22      419.11     16.53 o 
   2   7  12      950.15      925.52     15.15 o 
   3   7  12      867.89      861.24     38.16 o 
   4   7  12       39.91       35.65      6.81 o 
  -1   8  12        2.34        0.41      2.97 o 
   0   8  12      168.14      180.83      9.90 o 
   1   8  12       55.52       66.66      4.89 o 
   2   8  12        7.06       14.76      4.92 o 
   3   8  12      688.52      714.24     25.01 o 
   0   9  12      173.70      166.39      9.84 o 
   1   9  12      519.23      529.77     12.01 o 
   2   9  12      984.80     1018.66     16.85 o 
  -2  -1  13      930.86     1007.07     22.71 o 
  -1  -1  13      358.91      338.31     12.52 o 
   0  -1  13      151.49      148.69      8.62 o 
   1  -1  13      927.03      933.95     21.83 o 
  -3   0  13      233.63      230.01      7.62 o 
  -2   0  13       39.10       43.48      6.93 o 
  -1   0  13       36.76       35.63      3.84 o 
   0   0  13        0.83        9.72      2.91 o 
   2   0  13     1079.88     1041.42     22.18 o 
  -3   1  13      616.17      619.41     12.53 o 
  -2   1  13      666.37      661.78     12.55 o 
  -1   1  13      473.23      471.48     10.16 o 
   2   1  13      304.06      330.86     11.99 o 
  -3   2  13      251.40      258.86      7.79 o 
  -2   2  13        2.09        3.14      3.32 o 
  -1   2  13       41.61       47.27      5.47 o 
   0   2  13       15.05       17.06      3.67 o 
   2   2  13      519.48      461.58     10.49 o 
  -3   3  13     1154.78     1148.54     25.56 o 
  -2   3  13      633.37      641.05     18.46 o 
  -1   3  13      599.39      587.72     17.12 o 
   1   3  13     1108.13     1073.50     21.60 o 
   2   3  13      424.38      455.15     10.45 o 
   3   3  13        6.39        2.13      3.76 o 
  -3   4  13      155.55      142.58      9.26 o 
  -2   4  13        1.04        1.80      3.09 o 
  -1   4  13        2.35        4.95      3.03 o 
   0   4  13        0.66       -0.82      2.21 o 
   1   4  13       57.79       48.61      4.37 o 
   2   4  13      674.59      666.36     41.33 o 
   3   4  13      623.63      594.34     12.47 o 
  -2   5  13      530.36      493.52     16.71 o 
  -1   5  13      648.46      648.85     18.57 o 
   0   5  13      135.25      125.17      7.57 o 
   1   5  13     1172.81     1197.68     24.28 o 
   2   5  13      210.59      209.76      7.08 o 
   3   5  13        5.18        3.54      6.20 o 
  -1   6  13        9.01       13.04      3.49 o 
   0   6  13       15.28       13.86      3.09 o 
   1   6  13       47.37       40.46      4.54 o 
   2   6  13      933.32      909.93     56.15 o 
   3   6  13      306.75      321.09     19.01 o 
   0   7  13      483.99      491.66     16.48 o 
   1   7  13     1340.77     1393.76     27.83 o 
   2   7  13      137.62      129.50      6.64 o 
   0   3  14      560.83      549.53     16.71 o 
                                                 
